# Supplementary material for: UvrY is required for the full virulence of Aeromonas dhakensis
Source: Virulence. 2020 May 20;11(1):502–20. doi: 10.1080/21505594.2020.1768339 (PMC7250320; doi:10.1080/21505594.2020.1768339)
Supplement: Supplemental Material [file kvir-11-01-1768339-s001.zip]

Archive with 9 entries (9 files):
- data set S6.xlsx
- s1N.tif
- S2..tif
- S3 growth.tif
- S4 survival all.tif
- S5.tif
- S7.tif
- S8.tif
- Supporting information.docx
