# Supplementary material for: UvrY is required for the full virulence of Aeromonas dhakensis
Source: Virulence. 2020 May 20;11(1):502–20. doi: 10.1080/21505594.2020.1768339 (PMC7250320; doi:10.1080/21505594.2020.1768339)
Supplement: Supplemental Material [file kvir-11-01-1768339-s001.zip › data set S6.xlsx]

## Sheet: the same down
ID (RAST)	Function (RAST)	ID (NCBI)	Description (NCBI)	FCA (delta_uvrY vs. AAK1)	FCC (delta_uvrY vs. delta_UvrY_pUvrY)	FC summary
fig|6666666.228264.peg.9	Aminopeptidase Y (Arg, Lys, Leu preference) (EC 3.4.11.15)	AQU_RS00080	Zn-dependent exopeptidase M28	-16.2255	-10.4464	10x
fig|6666666.228264.peg.40	Ferric siderophore transport system, biopolymer transport protein ExbB	AQU_RS00290	TonB system transporter ExbB2	-34.3298	-20.5548	10x
fig|6666666.228264.peg.41	MotA/TolQ/ExbB proton channel family protein	AQU_RS00295	TolQ proton channel protein	-22.3838	-12.8354	10x
fig|6666666.228264.peg.43	TonB-dependent receptor	AQU_RS00305	TonB-dependent receptor	-41.5141	-13.5284	10x
fig|6666666.228264.peg.44	Oligopeptide transport system permease protein OppB (TC 3.A.1.5.1)	AQU_RS00310	hypothetical protein	-19.1456	-10.9855	10x
fig|6666666.228264.peg.45	Oligopeptide transport system permease protein OppC (TC 3.A.1.5.1)	AQU_RS00315	peptide ABC transporter permease	-33.2801	-19.3887	10x
fig|6666666.228264.peg.47	Oligopeptide transport system permease protein OppB (TC 3.A.1.5.1)	AQU_RS00325	oligopeptide transport ATP-binding protein OppD	-15.4613	-13.3221	10x
fig|6666666.228264.peg.48	Oligopeptide transport ATP-binding protein OppF (TC 3.A.1.5.1)	AQU_RS00330	oligopeptide transport ATP-binding protein AppF	-19.2538	-17.5162	10x
fig|6666666.228264.peg.64	Cytochrome c551 peroxidase (EC 1.11.1.5)	AQU_RS00400	cytochrome c551 peroxidase	-13.563	-20.8772	10x
fig|6666666.228264.peg.65	DNA/RNA endonuclease G	AQU_RS00405	hypothetical protein	-16.4463	-22.7858	10x
fig|6666666.228264.peg.108	NADPH-dependent glyceraldehyde-3-phosphate dehydrogenase (EC 1.2.1.13)	AQU_RS00605	glyceraldehyde-3-phosphate dehydrogenase	-20.4521	-10.408	10x
fig|6666666.228264.peg.151	Dipeptide transport ATP-binding protein DppD (TC 3.A.1.5.2)	AQU_RS00815	ABC transporter ATPase	-50.6765	-16.4367	10x
fig|6666666.228264.peg.152	Dipeptide-binding ABC transporter, periplasmic substrate-binding component (TC 3.A.1.5.2)	AQU_RS00820	peptide ABC transporter substrate-binding protein	-146.131	-36.8705	10x
fig|6666666.228264.peg.153	Peptide ABC transporter, permease component	AQU_RS00825	peptide ABC transporter permease	-26.9797	-10.6913	10x
fig|6666666.228264.peg.154	Dipeptide transport system permease protein DppC (TC 3.A.1.5.2)	AQU_RS00830	peptide ABC transporter permease	-56.6182	-16.8802	10x
fig|6666666.228264.peg.278	Type IV pilus biogenesis protein PilN	AQU_RS01445	fimbrial protein	-17.8223	-12.9365	10x
fig|6666666.228264.peg.279	Type IV pilus biogenesis protein PilO	AQU_RS01450	pilus biosynthesis protein PilO	-20.4898	-14.1836	10x
fig|6666666.228264.peg.281	Type IV pilus biogenesis protein PilQ	AQU_RS01460	pilus assembly protein PilQ	-16.6248	-33.2935	10x
fig|6666666.228264.peg.294	FIG008480: hypothetical protein	AQU_RS01525	succinyldiaminopimelate aminotransferase	-58.7437	-46.069	10x
fig|6666666.228264.peg.341	Methyl-accepting chemotaxis protein	AQU_RS01795	methyl-accepting chemotaxis protein	-29.8118	-30.7969	10x
fig|6666666.228264.peg.436	FIG00362067: hypothetical protein	AQU_RS02270	hypothetical protein	-19.7499	-12.9651	10x
fig|6666666.228264.peg.437	3-oxoacyl-[acyl-carrier-protein] synthase, KASIII (EC 2.3.1.41)	AQU_RS02275	3-oxoacyl-ACP synthase III	-32.5766	-16.5481	10x
fig|6666666.228264.peg.592	Branched-chain alpha-keto acid dehydrogenase, E1 component, alpha subunit (EC 1.2.4.4)	AQU_RS03035	pyruvate dehydrogenase E1 component subunit alpha	-14.6714	-10.6083	10x
fig|6666666.228264.peg.593	Branched-chain alpha-keto acid dehydrogenase, E1 component, alpha subunit (EC 1.2.4.4) / Branched-chain alpha-keto acid dehydrogenase, E1 component, beta subunit (EC 1.2.4.4)	AQU_RS03040	branched-chain alpha-keto acid dehydrogenase	-12.2593	-10.5817	10x
fig|6666666.228264.peg.594	Dihydrolipoamide acyltransferase component of branched-chain alpha-keto acid dehydrogenase complex (EC 2.3.1.168)	AQU_RS03045	branched-chain alpha-keto acid dehydrogenase subunit E2	-23.2377	-13.7382	10x
fig|6666666.228264.peg.600	Oligopeptide ABC transporter, periplasmic oligopeptide-binding protein OppA (TC 3.A.1.5.1)	AQU_RS03075	peptide ABC transporter substrate-binding protein	-36.6247	-28.4122	10x
fig|6666666.228264.peg.642	Isocitrate lyase (EC 4.1.3.1)	AQU_RS03285	isocitrate lyase	-63.0539	-72.9619	10x
fig|6666666.228264.peg.707	ABC-type amino acid transport, signal transduction systems, periplasmic component/domain	AQU_RS03615	hypothetical protein	-10.3566	-15.2158	10x
fig|6666666.228264.peg.746	Extracellular protease precursor (EC 3.4.24.-)	AQU_RS03810	peptidase M35	-15.156	-48.6704	10x
fig|6666666.228264.peg.770	Beta-glucosidase (EC 3.2.1.21)	AQU_RS03935	glycosyl hydrolase	-20.3016	-90.9731	10x
fig|6666666.228264.peg.771	hypothetical protein	AQU_RS03940	hypothetical protein	-30.12	-16.9488	10x
fig|6666666.228264.peg.772	putative extracellular serine protease	AQU_RS03945	peptidase S8	-38.9976	-28.8721	10x
fig|6666666.228264.peg.797	4-hydroxyphenylpyruvate dioxygenase (EC 1.13.11.27)	AQU_RS04065	4-hydroxyphenylpyruvate dioxygenase	-38.327	-40.7965	10x
fig|6666666.228264.peg.800	Fumarylacetoacetase (EC 3.7.1.2)	AQU_RS04075	fumarylacetoacetate hydrolase	-17.2833	-19.2108	10x
fig|6666666.228264.peg.900	L-lactate permease	AQU_RS04545	lactate permease (LctP) family protein	-16.2979	-37.2945	10x
fig|6666666.228264.peg.903	Predicted L-lactate dehydrogenase, Iron-sulfur cluster-binding subunit YkgF	AQU_RS04555	iron-sulfur cluster-binding protein	-22.038	-33.4183	10x
fig|6666666.228264.peg.904	Predicted L-lactate dehydrogenase, hypothetical protein subunit YkgG	AQU_RS04560	hypothetical protein	-18.2711	-34.4252	10x
fig|6666666.228264.peg.905	Predicted D-lactate dehydrogenase, Fe-S protein, FAD/FMN-containing	AQU_RS04565	(Fe-S)-binding protein	-66.1931	-31.9651	10x
fig|6666666.228264.peg.1002	Methyl-accepting chemotaxis protein	AQU_RS05040	methyl-accepting chemotaxis protein	-12.2631	-15.4856	10x
fig|6666666.228264.peg.1021	Oligopeptide ABC transporter, periplasmic oligopeptide-binding protein OppA (TC 3.A.1.5.1)	AQU_RS05140	periplasmic murein peptide-binding protein	-14.5865	-12.991	10x
fig|6666666.228264.peg.1039	Putative membrane protein, clustering with ActP	AQU_RS05230	hypothetical protein	-128.728	-30.7764	10x
fig|6666666.228264.peg.1049	Predicted transcriptional regulator LiuR of leucine degradation pathway, MerR family	AQU_RS05280	MerR family transcriptional regulator	-34.0325	-15.0314	10x
fig|6666666.228264.peg.1050	Hydroxymethylglutaryl-CoA lyase (EC 4.1.3.4)	AQU_RS05285	hydroxymethylglutaryl-CoA lyase	-13.2225	-14.3708	10x
fig|6666666.228264.peg.1051	Methylcrotonyl-CoA carboxylase biotin-containing subunit (EC 6.4.1.4)	AQU_RS05290	methylcrotonoyl-CoA carboxylase subunit alpha	-13.7173	-17.3767	10x
fig|6666666.228264.peg.1053	Methylglutaconyl-CoA hydratase (EC 4.2.1.18)	AQU_RS05295	enoyl-CoA hydratase	-13.2852	-28.4724	10x
fig|6666666.228264.peg.1054	Methylcrotonyl-CoA carboxylase carboxyl transferase subunit (EC 6.4.1.4)	AQU_RS05300	methylcrotonoyl-CoA carboxylase subunit beta	-21.2923	-37.2527	10x
fig|6666666.228264.peg.1055	Isovaleryl-CoA dehydrogenase (EC 1.3.8.4)	AQU_RS05305	isovaleryl-CoA dehydrogenase	-12.6415	-28.0616	10x
fig|6666666.228264.peg.1058	Branched-chain acyl-CoA dehydrogenase (EC 1.3.99.12)	AQU_RS05315	acyl-CoA dehydrogenase	-22.4719	-44.7528	10x
fig|6666666.228264.peg.1060	3-hydroxyisobutyryl-CoA hydrolase (EC 3.1.2.4)	AQU_RS05325	enoyl-CoA hydratase	-12.827	-27.0259	10x
fig|6666666.228264.peg.1061	3-hydroxyisobutyrate dehydrogenase (EC 1.1.1.31)	AQU_RS05330	3-hydroxyisobutyrate dehydrogenase	-18.9491	-51.9875	10x
fig|6666666.228264.peg.1143	3-ketoacyl-CoA thiolase [isoleucine degradation] (EC 2.3.1.16)	AQU_RS05750	acetyl-CoA acetyltransferase	-11.2432	-23.369	10x
fig|6666666.228264.peg.1169	Xanthine and CO dehydrogenases maturation factor, XdhC/CoxF family / Selenium-dependent molybdenum hydroxylase system protein YqeB	AQU_RS05875	xanthine dehydrogenase accessory factor	-40.346	-13.1626	10x
fig|6666666.228264.peg.1183	Extracellular and/or outer membrane deoxyribonuclease NucH/SO1066	AQU_RS05940	nuclease	-57.245	-82.129	10x
fig|6666666.228264.peg.1186	Arginine/ornithine antiporter ArcD	AQU_RS05955	transporter	-12.8707	-19.2288	10x
fig|6666666.228264.peg.1233	N-acetylglucosamine regulated methyl-accepting chemotaxis protein	AQU_RS06185	methyl-accepting chemotaxis protein	-20.0668	-16.8111	10x
fig|6666666.228264.peg.1272	putative tetratricopeptide repeat family protein	AQU_RS06375	hypothetical protein	-13.0895	-24.4211	10x
fig|6666666.228264.peg.1306	Cytochrome c oxidase subunit CcoO (EC 1.9.3.1)	AQU_RS06545	peptidase S41	-20.6033	-18.7102	10x
fig|6666666.228264.peg.1307	Cytochrome c oxidase subunit CcoQ (EC 1.9.3.1)	AQU_RS06550	cytochrome oxidase	-11.729	-26.2063	10x
fig|6666666.228264.peg.1308	Cytochrome c oxidase subunit CcoP (EC 1.9.3.1)	AQU_RS06555	cytochrome CBB3	-26.6808	-23.7326	10x
fig|6666666.228264.peg.1477	D-amino acid dehydrogenase small subunit (EC 1.4.99.1)	AQU_RS07365	D-amino acid dehydrogenase small subunit	-11.9564	-21.3298	10x
fig|6666666.228264.peg.1540	Long-chain-fatty-acid--CoA ligase (EC 6.2.1.3)	AQU_RS07665	long-chain acyl-CoA synthetase	-28.6636	-44.2968	10x
fig|6666666.228264.peg.1548	Pterin-4-alpha-carbinolamine dehydratase (EC 4.2.1.96)	AQU_RS07710	pterin-4-alpha-carbinolamine dehydratase	-12.7704	-10.4723	10x
fig|6666666.228264.peg.1750	Histidine ABC transporter, permease protein HisM (TC 3.A.1.3.1)	AQU_RS08755	amino acid ABC transporter permease	-31.8237	-29.5093	10x
fig|6666666.228264.peg.1751	Arginine/ornithine ABC transporter, permease protein AotQ	AQU_RS08760	histidine/lysine/arginine/ornithine ABC transporter permease HisQ	-20.5946	-13.6146	10x
fig|6666666.228264.peg.1752	Lysine-arginine-ornithine-binding periplasmic protein precursor (TC 3.A.1.3.1)	AQU_RS08765	ABC transporter substrate-binding protein	-17.2991	-12.4834	10x
fig|6666666.228264.peg.1820	exotoxin A precursor	AQU_RS09090	exotoxin A	-11.8217	-22.2913	10x
fig|6666666.228264.peg.1937	Cytolysin and hemolysin, HlyA, Pore-forming toxin	AQU_RS09680	hemolysin	-10.8596	-16.2781	10x
fig|6666666.228264.peg.1954	Pyruvate-flavodoxin oxidoreductase (EC 1.2.7.-)	AQU_RS09765	pyruvate:ferredoxin (flavodoxin) oxidoreductase	-10.7361	-18.5574	10x
fig|6666666.228264.peg.2061	FIG00361440: hypothetical protein	AQU_RS10285	hypothetical protein	-15.1188	-19.024	10x
fig|6666666.228264.peg.2175	Beta-lytic metalloendopeptidase precursor (EC 3.4.24.32) (Beta-lytic protease)	AQU_RS10845	protease LasA	-10.9132	-13.6346	10x
fig|6666666.228264.peg.2453	5&#39;-nucleotidase (EC 3.1.3.5)	AQU_RS12195	bifunctional metallophosphatase/5'-nucleotidase	-78.4217	-15.4498	10x
fig|6666666.228264.peg.2482	Lipoprotein, ToxR-activated gene, TagA	AQU_RS12340	metalloprotease	-13.0384	-17.8507	10x
fig|6666666.228264.peg.2483	Chitinase (EC 3.2.1.14)	AQU_RS12345	chitinase	-18.9404	-56.8599	10x
fig|6666666.228264.peg.2854	hypothetical protein	AQU_RS14160	hypothetical protein	-34.9362	-93.5894	10x
fig|6666666.228264.peg.2855	hypothetical protein	AQU_RS14165	hypothetical protein	-19.5076	-60.1361	10x
fig|6666666.228264.peg.2961	Microbial collagenase, secreted (EC 3.4.24.3)	AQU_RS14685	collagenase	-35.5823	-70.7512	10x
fig|6666666.228264.peg.2965	Lipase precursor (EC 3.1.1.3)	AQU_RS14705	lipase	-26.6569	-159.929	10x
fig|6666666.228264.peg.2966	Lipase chaperone	AQU_RS14710	lipase chaperone	-56.2973	-432.791	10x
fig|6666666.228264.peg.2976	Probable dipeptidase	AQU_RS14750	dipeptidase	-11.7193	-12.3532	10x
fig|6666666.228264.peg.3044	Hemolysin(Aerolysin)	AQU_RS15070	aerolysin	-71.1584	-14.2818	10x
fig|6666666.228264.peg.3101	Histidine ammonia-lyase (EC 4.3.1.3)	AQU_RS15345	histidine ammonia-lyase	-128.879	-49.0733	10x
fig|6666666.228264.peg.3102	Urocanate hydratase (EC 4.2.1.49)	AQU_RS15350	urocanate hydratase	-152.835	-89.1463	10x
fig|6666666.228264.peg.3103	Formiminoglutamase (EC 3.5.3.8)	AQU_RS15355	formimidoylglutamase	-63.6988	-49.8619	10x
fig|6666666.228264.peg.3104	Imidazolonepropionase (EC 3.5.2.7)	AQU_RS15360	imidazolonepropionase	-23.0854	-11.6712	10x
fig|6666666.228264.peg.3132	TRAP-type uncharacterized transport system, fused permease component	AQU_RS15485	hypothetical protein	-33.1704	-11.3961	10x
fig|6666666.228264.peg.3133	TRAP transporter solute receptor, TAXI family precursor	AQU_RS15490	TRAP ABC transporter substrate-binding protein	-15.6743	-21.701	10x
fig|6666666.228264.peg.3330	Acetoacetyl-CoA synthetase (EC 6.2.1.16)	AQU_RS16485	acetoacetyl-CoA synthetase	-14.716	-15.7479	10x
fig|6666666.228264.peg.3357	PTS system, maltose and glucose-specific IIC component (EC 2.7.1.69) / PTS system, maltose and glucose-specific IIB component (EC 2.7.1.69)	AQU_RS16625	PTS alpha-glucoside transporter subunit IIBC	-148.649	-33.9502	10x
fig|6666666.228264.peg.3358	Maltose-6&#39;-phosphate glucosidase (EC 3.2.1.122)	AQU_RS16630	maltose-6'-phosphate glucosidase	-293.401	-54.5684	10x
fig|6666666.228264.peg.3816	Outer membrane protein W precursor	AQU_RS18940	outer membrane protein W	-17.6983	-22.8469	10x
fig|6666666.228264.peg.3821	FIG00362058: hypothetical protein	AQU_RS18965	hypothetical protein	-21.8109	-82.1447	10x
fig|6666666.228264.peg.3928	protein of unknown function DUF885	AQU_RS19525	hypothetical protein	-130.572	-48.1745	10x
fig|6666666.228264.peg.3968	Phospholipase/lecithinase/hemolysin	AQU_RS19730	phosphatidylcholine-sterol acyltransferase	-12.2866	-10.03	10x
fig|6666666.228264.peg.4219	conserved protein of unknown function	AQU_RS21060	hypothetical protein	-11.9246	-16.4325	10x
fig|6666666.228264.rna.76	tRNA-Glu-TTC			-1936.24	-6195200	10x
fig|6666666.228264.rna.97	tRNA-Glu-TTC			-1568.44	-5490970	10x
fig|6666666.228264.rna.81	tRNA-Glu-TTC			-1643.99	-5193290	10x
fig|6666666.228264.rna.92	tRNA-Glu-TTC			-1729.36	-5168800	10x
fig|6666666.228264.peg.688	BarA-associated response regulator UvrY (= GacA = SirA)			-256.411	-3806.33	10x
fig|6666666.228264.peg.1062	3-oxoacyl-[acyl-carrier protein] reductase (EC 1.1.1.100)			-55.8442	-92.3518	10x
fig|6666666.228264.peg.1268	2-methylcitrate dehydratase (EC 4.2.1.79)			-38.3101	-64.505	10x
fig|6666666.228264.rna.28	tRNA-Gly-TCC			-97.3085	-49.6992	10x
fig|6666666.228264.rna.112	tRNA-Gly-TCC			-94.2141	-48.8022	10x
fig|6666666.228264.peg.2443	Cysteine desulfurase (EC 2.8.1.7)			-33.7185	-41.675	10x
fig|6666666.228264.peg.293	Succinylglutamic semialdehyde dehydrogenase (EC 1.2.1.71)			-35.0705	-34.7612	10x
fig|6666666.228264.peg.901	Predicted L-lactate dehydrogenase, Fe-S oxidoreductase subunit YkgE			-13.2326	-32.4738	10x
fig|6666666.228264.peg.1475	Tryptophanase (EC 4.1.99.1)			-31.6652	-30.5117	10x
fig|6666666.228264.peg.799	Homogentisate 1,2-dioxygenase (EC 1.13.11.5)			-20.5386	-25.1554	10x
fig|6666666.228264.peg.1514	Succinate dehydrogenase flavoprotein subunit (EC 1.3.99.1)			-12.659	-21.5737	10x
fig|6666666.228264.peg.508	Acriflavin resistance protein			-14.7825	-21.4362	10x
fig|6666666.228264.peg.338	Di/tripeptide permease DtpA			-25.563	-19.8919	10x
fig|6666666.228264.peg.926	Alanine racemase, biosynthetic (EC 5.1.1.1)			-11.8735	-18.4257	10x
fig|6666666.228264.peg.1052	hypothetical protein			-10.2546	-16.7524	10x
fig|6666666.228264.peg.3142.5	csrB1(292bp)			-248.618	-16.0159	10x
fig|6666666.228264.peg.704	FIG00853730: hypothetical protein			-12.6972	-13.218	10x
fig|6666666.228264.peg.3651	Beta-galactosidase (EC 3.2.1.23)			-23.7041	-12.8355	10x
fig|6666666.228264.peg.3131	hypothetical protein			-19.1509	-12.7127	10x
fig|6666666.228264.peg.3332	3-ketoacyl-CoA thiolase (EC 2.3.1.16) @ Acetyl-CoA acetyltransferase (EC 2.3.1.9)			-19.5367	-11.5594	10x
fig|6666666.228264.peg.3362	Branched-chain amino acid transport system permease protein LivM (TC 3.A.1.4.1)			-27.3277	-11.0542	10x
fig|6666666.228264.peg.703	Helicase, C-terminal:DEAD/DEAH box helicase, N-terminal			-20.0355	-10.4146	10x
fig|6666666.228264.peg.2604	Vibriolysin, extracellular zinc protease (EC 3.4.24.25) @ Pseudolysin, extracellular zinc protease (EC 3.4.24.26)	AQU_RS12930	elastase	-5.39394	-37.5819	5x
fig|6666666.228264.peg.36	Chitodextrinase precursor (EC 3.2.1.14)	AQU_RS00270	chitodextrinase	-7.2591	-36.1434	5x
fig|6666666.228264.peg.1267	2-methylcitrate synthase (EC 2.3.3.5)	AQU_RS06350	citrate synthase/methylcitrate synthase	-9.39043	-28.6968	5x
fig|6666666.228264.peg.2809	Malate dehydrogenase (EC 1.1.1.37)	AQU_RS13945	malate dehydrogenase	-6.50356	-28.1832	5x
fig|6666666.228264.peg.1757	hypothetical protein	AQU_RS08790	hypothetical protein	-6.1443	-27.7956	5x
fig|6666666.228264.peg.2187	hypothetical protein	AQU_RS10905	hypothetical protein	-8.15142	-26.5108	5x
fig|6666666.228264.peg.526	Azurin	AQU_RS02700	azurin	-7.45415	-25.0259	5x
fig|6666666.228264.peg.280	Type IV pilus biogenesis protein PilP	AQU_RS01455	pilus biosynthesis protein PilP	-9.68906	-24.197	5x
fig|6666666.228264.peg.1425	FIG00361496: hypothetical protein	AQU_RS07120	hypothetical protein	-8.67288	-21.9224	5x
fig|6666666.228264.peg.3336	FIG00361941: hypothetical protein	AQU_RS16515	hypothetical protein	-8.51292	-21.8046	5x
fig|6666666.228264.peg.507	Acriflavin resistance protein			-9.84034	-20.52	5x
fig|6666666.228264.peg.1435	Fumarate hydratase class I, aerobic (EC 4.2.1.2)	AQU_RS07165	fumarate hydratase	-6.43149	-20.0952	5x
fig|6666666.228264.peg.1059	3-hydroxyisobutyryl-CoA hydrolase (EC 3.1.2.4)	AQU_RS05320	enoyl-CoA hydratase	-8.9338	-19.5789	5x
fig|6666666.228264.peg.1794	hypothetical protein	AQU_RS08970	hypothetical protein	-5.22816	-16.948	5x
fig|6666666.228264.peg.3233	Aldehyde dehydrogenase (EC 1.2.1.3)	AQU_RS16005	aldehyde dehydrogenase	-8.13805	-16.4419	5x
fig|6666666.228264.peg.2176	Glycosidase	AQU_RS10850	alpha-amylase	-5.43119	-15.4782	5x
fig|6666666.228264.peg.1939	FIG00361208: hypothetical protein	AQU_RS09690	hypothetical protein	-7.73185	-15.3871	5x
fig|6666666.228264.peg.1162	Uncharacterized sigma-54-dependent transcriptional regulator YgeV	AQU_RS05840	sigma-54-dependent Fis family transcriptional regulator	-5.81218	-15.0997	5x
fig|6666666.228264.peg.973	GGDEF domain protein	AQU_RS04905	diguanylate cyclase	-8.31308	-14.6756	5x
fig|6666666.228264.peg.2673	hypothetical protein	AQU_RS13265	hypothetical protein	-6.13662	-14.1799	5x
fig|6666666.228264.peg.1266	Methylisocitrate lyase (EC 4.1.3.30)			-6.05034	-14.1294	5x
fig|6666666.228264.peg.1516	Succinate dehydrogenase cytochrome b-556 subunit	AQU_RS07550	succinate dehydrogenase	-6.41223	-13.773	5x
fig|6666666.228264.peg.3959	GGDEF family protein	AQU_RS19685	diguanylate cyclase	-8.7439	-13.2859	5x
fig|6666666.228264.peg.1184	FIG01200701: possible membrane protein	AQU_RS05945	hypothetical protein	-5.8783	-13.268	5x
fig|6666666.228264.peg.1992	Alcohol dehydrogenase (EC 1.1.1.1)	AQU_RS09935	1%2C3-propanediol dehydrogenase	-5.50213	-13.2285	5x
fig|6666666.228264.peg.1955	Glutamate synthase [NADPH] small chain (EC 1.4.1.13)	AQU_RS09770	glutamate synthase	-7.4779	-12.9201	5x
fig|6666666.228264.peg.2456	FIG00361583: hypothetical protein	AQU_RS12210	hypothetical protein	-8.42413	-12.8851	5x
fig|6666666.228264.peg.1057	Methylmalonate-semialdehyde dehydrogenase (EC 1.2.1.27)	AQU_RS05310	methylmalonate-semialdehyde dehydrogenase	-8.89105	-12.7409	5x
fig|6666666.228264.peg.877	Oligoendopeptidase F (EC 3.4.24.-)	AQU_RS04440	oligoendopeptidase F	-5.52732	-12.6381	5x
fig|6666666.228264.peg.693	Decaheme cytochrome c MtrF	AQU_RS03555	deCa-heme c-type cytochrome	-5.69831	-11.4965	5x
fig|6666666.228264.peg.1009	Kup system potassium uptake protein	AQU_RS05075	potassium transporter	-6.04626	-11.4841	5x
fig|6666666.228264.peg.181	Fumarate hydratase class II (EC 4.2.1.2)	AQU_RS00970	class II fumarate hydratase	-5.24413	-11.4202	5x
fig|6666666.228264.peg.4216	Lactoylglutathione lyase and related lyases	AQU_RS21045	glyoxalase	-8.96217	-11.3198	5x
fig|6666666.228264.peg.2547	Methyl-accepting chemotaxis protein	AQU_RS12665	chemotaxis transducer	-7.85526	-11.3003	5x
fig|6666666.228264.peg.2421	hypothetical protein			-6.5151	-11.1815	5x
fig|6666666.228264.peg.1295	hypothetical protein	AQU_RS06490	hypothetical protein	-9.60856	-10.8262	5x
fig|6666666.228264.peg.2481	Chitinase (EC 3.2.1.14)	AQU_RS12335	basic endochitinase	-9.97143	-10.8143	5x
fig|6666666.228264.peg.4018	hypothetical protein	AQU_RS19970	hypothetical protein	-8.30762	-10.6601	5x
fig|6666666.228264.peg.1305	Cytochrome c oxidase subunit CcoN (EC 1.9.3.1)	AQU_RS06540	cytochrome c oxidase%2C cbb3-type subunit I	-13.7108	-9.97828	5x
fig|6666666.228264.peg.2835	hypothetical protein	AQU_RS14070	hypothetical protein	-7.06798	-9.96766	5x
fig|6666666.228264.peg.1170	Accessory protein YqeC in selenium-dependent molybdenum hydroxylase maturation	AQU_RS05880	hypothetical protein	-10.2056	-9.9394	5x
fig|6666666.228264.peg.1180	Xanthine dehydrogenase, FAD binding subunit (EC 1.17.1.4)	AQU_RS05930	xanthine dehydrogenase subunit XdhB	-160.009	-9.9391	5x
fig|6666666.228264.peg.1078	diguanylate cyclase/phosphodiesterase (GGDEF & EAL domains) with PAS/PAC sensor(s)	AQU_RS05415	transcriptional regulator	-11.7647	-9.92402	5x
fig|6666666.228264.peg.1515	Succinate dehydrogenase hydrophobic membrane anchor protein			-5.89112	-9.83158	5x
fig|6666666.228264.peg.1430	Di-and tricarboxylate transporter	AQU_RS07145	divalent anion:Na+ symporter (DASS) family transporter	-5.33276	-9.79442	5x
fig|6666666.228264.peg.3349	hypothetical protein	AQU_RS16585	hypothetical protein	-5.06276	-9.75411	5x
fig|6666666.228264.peg.1369	Chitinase (EC 3.2.1.14)			-18.9284	-9.70662	5x
fig|6666666.228264.peg.2131	Butyryl-CoA dehydrogenase (EC 1.3.8.1)	AQU_RS10625	acyl-CoA dehydrogenase	-7.30301	-9.37198	5x
fig|6666666.228264.peg.15	Hypothetical lipoprotein ygdR precursor	AQU_RS00110	hypothetical protein	-5.93209	-9.34891	5x
fig|6666666.228264.peg.3662	Arginine/ornithine antiporter ArcD	AQU_RS18160	C4-dicarboxylate ABC transporter	-29.2745	-9.29053	5x
fig|6666666.228264.peg.1182	hypothetical protein			-5.48135	-9.2774	5x
fig|6666666.228264.peg.1712	hypothetical protein	AQU_RS08565	hypothetical protein	-7.33098	-9.1122	5x
fig|6666666.228264.peg.3659	Arginine deiminase (EC 3.5.3.6)	AQU_RS18145	arginine deiminase	-13.2721	-9.0059	5x
fig|6666666.228264.peg.3262	Predicted nucleoside ABC transporter, ATP-binding component	AQU_RS16140	ABC transporter ATPase (sugar/ribonucleotide)	-15.4983	-8.8707	5x
fig|6666666.228264.peg.46	Oligopeptide ABC transporter, periplasmic oligopeptide-binding protein OppA (TC 3.A.1.5.1)	AQU_RS00320	peptide ABC transporter substrate-binding protein	-13.9307	-8.85783	5x
fig|6666666.228264.peg.1077	capsular polysaccharide biosynthesis protein	AQU_RS05410	capsular polysaccharide biosynthesis protein	-8.53008	-8.8544	5x
fig|6666666.228264.peg.643	Malate synthase (EC 2.3.3.9)	AQU_RS03290	malate synthase A	-7.95187	-8.79096	5x
fig|6666666.228264.peg.1038	Acetate permease ActP (cation/acetate symporter)			-22.4057	-8.78193	5x
fig|6666666.228264.peg.2970	FIG00361736: hypothetical protein			-7.66796	-8.781	5x
fig|6666666.228264.peg.4251	Benzoyl-CoA reductase subunit BadG (EC 1.3.99.15)	AQU_RS21215	2-hydroxyglutaryl-CoA dehydratase activator	-7.01119	-8.76968	5x
fig|6666666.228264.peg.1171	CTP:molybdopterin cytidylyltransferase	AQU_RS05885	hypothetical protein	-8.78307	-8.75969	5x
fig|6666666.228264.peg.2062	hypothetical protein	AQU_RS10290	hypothetical protein	-5.22113	-8.72353	5x
fig|6666666.228264.peg.127	Acetyl-coenzyme A synthetase (EC 6.2.1.1)	AQU_RS00690	acetyl-coenzyme A synthetase	-16.4832	-8.70296	5x
fig|6666666.228264.peg.2681	Proline dehydrogenase (EC 1.5.99.8) (Proline oxidase) / Delta-1-pyrroline-5-carboxylate dehydrogenase (EC 1.5.1.12)	AQU_RS13305	bifunctional proline dehydrogenase/pyrroline-5-carboxylate dehydrogenase	-10.9482	-8.69458	5x
fig|6666666.228264.peg.3263	Predicted nucleoside ABC transporter, permease 1 component	AQU_RS16145	sugar ABC transporter permease	-15.7071	-8.65069	5x
fig|6666666.228264.peg.3243	hypothetical protein	AQU_RS16050	hypothetical protein	-5.13159	-8.6399	5x
fig|6666666.228264.peg.1218	Predicted histidine uptake transporter	AQU_RS06110	hypothetical protein	-30.0164	-8.62756	5x
fig|6666666.228264.peg.1510	Succinyl-CoA ligase [ADP-forming] beta chain (EC 6.2.1.5)			-6.44021	-8.51325	5x
fig|6666666.228264.peg.1225	Response regulator	AQU_RS06145	two-component system response regulator	-9.65645	-8.50884	5x
fig|6666666.228264.peg.2647	PTS system, N-acetylgalactosamine-specific IID component (EC 2.7.1.69)	AQU_RS13140	PTS N-acetylgalactosamine transporter subunit IID	-14.5876	-8.44003	5x
fig|6666666.228264.peg.2649	N-acetylgalactosamine-6-phosphate deacetylase (EC 3.5.1.25)	AQU_RS13150	N-acetylglucosamine-6-phosphate deacetylase	-14.7018	-8.31573	5x
fig|6666666.228264.peg.19	Metalloprotease, putative zinc-binding domain	AQU_RS00135	protease	-7.37016	-8.29652	5x
fig|6666666.228264.peg.3907	Aconitate hydratase 2 (EC 4.2.1.3) @ 2-methylisocitrate dehydratase (EC 4.2.1.99)	AQU_RS19405	aconitate hydratase B	-6.06047	-8.25649	5x
fig|6666666.228264.peg.3542	Type cbb3 cytochrome oxidase biogenesis protein CcoG, involved in Cu oxidation	AQU_RS17570	4Fe-4S ferredoxin	-5.47668	-8.22926	5x
fig|6666666.228264.peg.3217	Uncharacterized protein with LysM domain, COG1652	AQU_RS15925	peptidoglycan-binding protein LysM	-5.64168	-8.20435	5x
fig|6666666.228264.peg.1517	Citrate synthase (si) (EC 2.3.3.1)			-7.37104	-8.14542	5x
fig|6666666.228264.peg.1179	Xanthine dehydrogenase, molybdenum binding subunit (EC 1.17.1.4)	AQU_RS05925	xanthine dehydrogenase subunit XdhA	-97.1031	-8.10349	5x
fig|6666666.228264.peg.3927	Bacterioferritin	AQU_RS19520	bacterioferritin	-5.21791	-7.95836	5x
fig|6666666.228264.peg.833	Arginine/ornithine antiporter ArcD	AQU_RS04230	arginine:ornithine antiporter	-9.53938	-7.89441	5x
fig|6666666.228264.peg.3261	Predicted nucleoside ABC transporter, substrate-binding component	AQU_RS16135	membrane protein	-10.7312	-7.80307	5x
fig|6666666.228264.peg.1005	Permease of the drug/metabolite transporter (DMT) superfamily	AQU_RS05055	transporter	-7.60241	-7.78136	5x
fig|6666666.228264.peg.1181	Xanthine dehydrogenase iron-sulfur subunit (EC 1.17.1.4)	AQU_RS05935	xanthine dehydrogenase	-131.433	-7.75691	5x
fig|6666666.228264.peg.1163	Aspartate/ornithine carbamoyltransferase family protein protein YgeW	AQU_RS05845	knotted carbamoyltransferase YgeW	-102.039	-7.73948	5x
fig|6666666.228264.peg.1650	NADH-ubiquinone oxidoreductase chain G (EC 1.6.5.3)	AQU_RS08250	NADH dehydrogenase subunit G	-6.65587	-7.70556	5x
fig|6666666.228264.peg.1649	NADH-ubiquinone oxidoreductase chain F (EC 1.6.5.3)	AQU_RS08245	NADH dehydrogenase I subunit F	-5.25361	-7.69899	5x
fig|6666666.228264.peg.4250	hypothetical protein	AQU_RS21210	2-hydroxyglutaryl-CoA dehydratase	-5.24259	-7.58477	5x
fig|6666666.228264.peg.2912	Phosphoenolpyruvate carboxykinase [ATP] (EC 4.1.1.49)	AQU_RS14450	phosphoenolpyruvate carboxykinase (ATP)	-7.43807	-7.56922	5x
fig|6666666.228264.peg.42	TonB system biopolymer transport component; Chromosome segregation ATPase	AQU_RS00300	TonB system biopolymer transport component	-10.3548	-7.54089	5x
fig|6666666.228264.peg.1364	Bll8152 protein	AQU_RS06815	hypothetical protein	-6.16245	-7.45767	5x
fig|6666666.228264.peg.292	Arginine N-succinyltransferase (EC 2.3.1.109)	AQU_RS01515	arginine N-succinyltransferase	-8.63836	-7.4512	5x
fig|6666666.228264.peg.3943	N-acetylglutamate synthase (EC 2.3.1.1)	AQU_RS19595	acetyltransferase	-6.02682	-7.41296	5x
fig|6666666.228264.peg.3264	Predicted nucleoside ABC transporter, permease 2 component	AQU_RS16150	sugar ABC transporter permease	-20.7994	-7.38735	5x
fig|6666666.228264.peg.855	Oligopeptide transport ATP-binding protein OppF (TC 3.A.1.5.1)	AQU_RS04330	peptide ABC transporter ATP-binding protein	-15.201	-7.34683	5x
fig|6666666.228264.peg.1652	NADH-ubiquinone oxidoreductase chain I (EC 1.6.5.3)	AQU_RS08260	NADH dehydrogenase subunit I	-7.20601	-7.34232	5x
fig|6666666.228264.peg.889	Putative cyclic beta-1,2-glucan modification protein	AQU_RS04495	sulfatase	-6.14042	-7.20327	5x
fig|6666666.228264.peg.3652	Galactose/methyl galactoside ABC transport system, D-galactose-binding periplasmic protein MglB (TC 3.A.1.2.3)	AQU_RS18115	galactose ABC transporter substrate-binding protein	-14.55	-7.1681	5x
fig|6666666.228264.peg.2029	Isocitrate dehydrogenase [NADP] (EC 1.1.1.42)	AQU_RS10150	isocitrate dehydrogenase	-7.70405	-7.10612	5x
fig|6666666.228264.peg.3661	Ornithine carbamoyltransferase (EC 2.1.3.3)	AQU_RS18155	ornithine carbamoyltransferase	-9.70305	-7.08886	5x
fig|6666666.228264.peg.4214	Proline/sodium symporter PutP (TC 2.A.21.2.1) @ Propionate/sodium symporter	AQU_RS21025	sodium:proline symporter	-10.7037	-7.01844	5x
fig|6666666.228264.peg.2238	Aldehyde dehydrogenase (EC 1.2.1.3)	AQU_RS11130	aldehyde dehydrogenase	-38.3363	-6.9908	5x
fig|6666666.228264.peg.349	Endoribonuclease L-PSP	AQU_RS01835	reactive intermediate/imine deaminase	-55.1814	-6.91409	5x
fig|6666666.228264.peg.854	Oligopeptide transport system permease protein OppB (TC 3.A.1.5.1)			-12.0959	-6.89787	5x
fig|6666666.228264.peg.2780	Type IV fimbrial biogenesis protein PilV	AQU_RS13800	pilus modification protein PilV	-6.46143	-6.76305	5x
fig|6666666.228264.peg.2779	Type IV fimbrial biogenesis protein PilW	AQU_RS13795	type IV pilin	-8.40842	-6.75048	5x
fig|6666666.228264.peg.1651	NADH-ubiquinone oxidoreductase chain H (EC 1.6.5.3)	AQU_RS08255	NADH:ubiquinone oxidoreductase subunit H	-7.20113	-6.71755	5x
fig|6666666.228264.peg.2861	Chitin binding protein	AQU_RS14190	N-acetylglucosamine-binding protein A	-7.1272	-6.68809	5x
fig|6666666.228264.rna.52	tRNA-Asn-GTT			-11.6371	-6.66279	5x
fig|6666666.228264.peg.2524	Acetoacetyl-CoA synthetase (EC 6.2.1.16) / Long-chain-fatty-acid--CoA ligase (EC 6.2.1.3)			-11.5503	-6.63892	5x
fig|6666666.228264.peg.1043	Sodium/alanine symporter family protein	AQU_RS05250	sodium:alanine symporter family protein	-14.4501	-6.6381	5x
fig|6666666.228264.peg.3206	Cytochrome c4	AQU_RS15875	cytochrome C	-5.23931	-6.62637	5x
fig|6666666.228264.peg.1172	Predicted oxidoreductase, Fe-S subunit	AQU_RS05890	selenate reductase subunit YgfK	-160.946	-6.56624	5x
fig|6666666.228264.peg.4114	Esterase/lipase/thioesterase family protein	AQU_RS20480	esterase	-5.31205	-6.56351	5x
fig|6666666.228264.peg.1831	Methyl-accepting chemotaxis protein	AQU_RS09140	chemotaxis protein	-9.15926	-6.47176	5x
fig|6666666.228264.peg.3690	2-amino-4-hydroxy-6-hydroxymethyldihydropteridine pyrophosphokinase (EC 2.7.6.3)	AQU_RS18305	7%2C8-dihydro-6-hydroxymethylpterin-pyrophosphokinase	-7.78673	-6.36205	5x
fig|6666666.228264.peg.368	Aerotaxis sensor receptor protein	AQU_RS01925	aerotaxis receptor Aer	-8.53662	-6.33062	5x
fig|6666666.228264.peg.3363	Branched-chain amino acid transport ATP-binding protein LivG (TC 3.A.1.4.1)			-10.0937	-6.30398	5x
fig|6666666.228264.peg.3966	Outer membrane protein A precursor	AQU_RS19720	outer membrane protein A	-5.0243	-6.29829	5x
fig|6666666.228264.peg.450	Isocitrate dehydrogenase phosphatase (EC 2.7.11.5)/kinase (EC 3.1.3.-)			-7.75298	-6.21767	5x
fig|6666666.228264.peg.692	Decaheme cytochrome c MtrA	AQU_RS03550	nitrate/TMAO reductase	-8.34254	-6.21249	5x
fig|6666666.228264.peg.3655	Methyl-accepting chemotaxis protein II (mcp-II) (aspartate chemoreceptor protein)	AQU_RS18130	methyl-accepting chemotaxis protein	-19.7835	-6.18946	5x
fig|6666666.228264.peg.39	Biopolymer transport protein ExbD/TolR	AQU_RS00285	biopolymer transporter ExbD	-5.53436	-6.18034	5x
fig|6666666.228264.peg.851	Oligopeptide ABC transporter, periplasmic oligopeptide-binding protein OppA (TC 3.A.1.5.1)	AQU_RS04310	peptide ABC transporter substrate-binding protein	-8.53946	-6.16772	5x
fig|6666666.228264.peg.852	Oligopeptide transport system permease protein OppB (TC 3.A.1.5.1)			-9.99328	-6.08319	5x
fig|6666666.228264.peg.1753	Histidine transport ATP-binding protein HisP (TC 3.A.1.3.1)	AQU_RS08770	ATP-binding protein	-14.0273	-6.06462	5x
fig|6666666.228264.peg.256	Probable amino acid ABC transporter	AQU_RS01340	hypothetical protein	-5.50198	-6.00547	5x
fig|6666666.228264.peg.1174	Uncharacterized protein YgfM	AQU_RS05900	oxidoreductase	-143.036	-5.96064	5x
fig|6666666.228264.peg.2778	Type IV fimbrial biogenesis protein PilX	AQU_RS13790	hypothetical protein	-10.6417	-5.94614	5x
fig|6666666.228264.peg.1731	Alpha-2-macroglobulin	AQU_RS08665	alpha-2-macroglobulin	-6.27021	-5.92125	5x
fig|6666666.228264.peg.3066	L-Proline/Glycine betaine transporter ProP	AQU_RS15175	MFS transporter	-7.33051	-5.90945	5x
fig|6666666.228264.peg.1076	Periplasmic protein SypC involved in polysaccharide export	AQU_RS05405	transporter	-8.07635	-5.85786	5x
fig|6666666.228264.peg.4108	Thymidine phosphorylase (EC 2.4.2.4)	AQU_RS20450	thymidine phosphorylase	-7.75474	-5.83826	5x
fig|6666666.228264.peg.3862	Ubiquinol--cytochrome c reductase, cytochrome B subunit (EC 1.10.2.2)	AQU_RS19175	cytochrome B	-11.7378	-5.82341	5x
fig|6666666.228264.peg.2648	PTS system, N-acetylgalactosamine- and galactosamine-specific IIA component (EC 2.7.1.69)	AQU_RS13145	PTS N-acetylgalactosamine transporter subunit IIA	-8.25353	-5.68417	5x
fig|6666666.228264.peg.188	Succinyl-CoA synthetase, alpha subunit	AQU_RS01005	succinyl-CoA synthetase subunit alpha	-11.4781	-5.68094	5x
fig|6666666.228264.peg.422	Gamma-glutamyltranspeptidase (EC 2.3.2.2)	AQU_RS02205	gamma-glutamyltranspeptidase	-6.14305	-5.67599	5x
fig|6666666.228264.peg.1653	NADH-ubiquinone oxidoreductase chain J (EC 1.6.5.3)	AQU_RS08265	NADH:ubiquinone oxidoreductase subunit J	-6.42571	-5.6534	5x
fig|6666666.228264.peg.902	Predicted L-lactate dehydrogenase, Fe-S oxidoreductase subunit YkgE			-6.33253	-5.62762	5x
fig|6666666.228264.peg.853	Oligopeptide transport system permease protein OppC (TC 3.A.1.5.1)	AQU_RS04320	peptide ABC transporter permease	-10.2791	-5.61324	5x
fig|6666666.228264.peg.1509	Succinyl-CoA ligase [ADP-forming] alpha chain (EC 6.2.1.5)	AQU_RS07515	succinyl-CoA synthetase subunit alpha	-7.71566	-5.57271	5x
fig|6666666.228264.peg.2228	Phosphate ABC transporter, periplasmic phosphate-binding protein PstS (TC 3.A.1.7.1)	AQU_RS11095	phosphate-binding protein	-22.5409	-5.4999	5x
fig|6666666.228264.peg.2763	Phenazine biosynthesis protein PhzF			-5.97649	-5.29904	5x
fig|6666666.228264.peg.691	Outer membrane protein	AQU_RS03545	outer membrane protein	-10.7867	-5.29714	5x
fig|6666666.228264.peg.1173	SsnA protein	AQU_RS05895	chlorohydrolase/aminohydrolase	-179.248	-5.2675	5x
fig|6666666.228264.peg.1224	Two-component system sensor protein	AQU_RS06140	hybrid sensor histidine kinase/response regulator	-7.48941	-5.26742	5x
fig|6666666.228264.peg.34	Extracellular and/or outer membrane deoxyribonuclease NucH/SO1066	AQU_RS00265	nuclease	-50.5807	-5.26222	5x
fig|6666666.228264.peg.4253	hypothetical membrane protein	AQU_RS21225	methylamine utilization protein	-6.01067	-5.25029	5x
fig|6666666.228264.peg.3364	Branched-chain amino acid transport ATP-binding protein LivF (TC 3.A.1.4.1)			-9.44322	-5.17582	5x
fig|6666666.228264.peg.1366	Phosphoglycerate mutase (EC 5.4.2.1)	AQU_RS06825	phosphoglycerate mutase	-5.76393	-5.16668	5x
fig|6666666.228264.peg.3863	ubiquinol cytochrome C oxidoreductase, cytochrome C1 subunit	AQU_RS19180	ubiquinol--cytochrome c reductase cytochrome c1	-11.0956	-5.14513	5x
fig|6666666.228264.peg.2644	Galactosamine-6-phosphate isomerase (EC 5.3.1.-)	AQU_RS13125	tagatose-6-phosphate ketose isomerase	-12.9967	-5.08406	5x
fig|6666666.228264.peg.3331	Enoyl-CoA hydratase (EC 4.2.1.17) / Delta(3)-cis-delta(2)-trans-enoyl-CoA isomerase (EC 5.3.3.8) / 3-hydroxyacyl-CoA dehydrogenase (EC 1.1.1.35) / 3-hydroxybutyryl-CoA epimerase (EC 5.1.2.3)			-5.82208	-5.031	5x
fig|6666666.228264.rna.79	5S RNA			-3.43289	-55.412	2x
fig|6666666.228264.peg.1229	putative acyltransferase	AQU_RS06165	acyltransferase	-4.5505	-25.004	2x
fig|6666666.228264.peg.364	Succinylarginine dihydrolase (EC 3.5.3.23)	AQU_RS01910	succinylarginine dihydrolase	-4.88833	-21.219	2x
fig|6666666.228264.peg.1795	Glyoxalase family protein	AQU_RS08975	glyoxalase/dioxygenase superfamily protein	-4.04943	-16.7756	2x
fig|6666666.228264.peg.3496	Putative resistance protein	AQU_RS17335	hypothetical protein	-2.0798	-16.0784	2x
fig|6666666.228264.peg.1273	Transcriptional regulator, TetR family	AQU_RS06380	TetR family transcriptional regulator	-3.48764	-16.0177	2x
fig|6666666.228264.peg.3691	hypothetical protein			-4.56593	-15.878	2x
fig|6666666.228264.peg.2998	Para-aminobenzoate synthase, amidotransferase component (EC 2.6.1.85)	AQU_RS14850	glutamine amidotransferase	-4.15333	-15.5566	2x
fig|6666666.228264.peg.1788	Glycerol-3-phosphate transporter			-3.21532	-15.0914	2x
fig|6666666.228264.peg.1416	Glycerol dehydrogenase (EC 1.1.1.6)	AQU_RS07075	glycerol dehydrogenase	-2.49305	-14.4279	2x
fig|6666666.228264.peg.474	Gamma-aminobutyrate:alpha-ketoglutarate aminotransferase (EC 2.6.1.19)	AQU_RS02460	4-aminobutyrate aminotransferase	-4.32946	-13.2148	2x
fig|6666666.228264.peg.440	Isoflavone reductase	AQU_RS02290	isoflavone reductase	-3.09994	-12.6971	2x
fig|6666666.228264.peg.506	Efflux transporter, RND family, MFP subunit, AcrA/E family	AQU_RS02610	ACR family transporter	-3.4771	-12.685	2x
fig|6666666.228264.peg.2707	FIG00638797: hypothetical protein	AQU_RS13440	acetolactate synthase 3 regulatory subunit	-2.9071	-11.7232	2x
fig|6666666.228264.peg.3018	ABC transporter substrate-binding protein	AQU_RS14945	hypothetical protein	-4.58671	-11.063	2x
fig|6666666.228264.peg.2005	hypothetical protein	AQU_RS10015	hypothetical protein	-3.92418	-10.2733	2x
fig|6666666.228264.peg.2038	hypothetical protein			-4.52001	-10.1984	2x
fig|6666666.228264.peg.2674	Gamma-glutamyl-putrescine oxidase (EC1.4.3.-)	AQU_RS13270	oxidoreductase	-3.20041	-10.168	2x
fig|6666666.228264.peg.1648	NADH-ubiquinone oxidoreductase chain E (EC 1.6.5.3)	AQU_RS08240	NADH dehydrogenase subunit E	-2.84229	-10.1656	2x
fig|6666666.228264.peg.3230	Methylmalonate-semialdehyde dehydrogenase [inositol] (EC 1.2.1.27)	AQU_RS15990	methylmalonate-semialdehyde dehydrogenase	-2.83072	-9.80642	2x
fig|6666666.228264.peg.2212	Coenzyme F390 synthetase	AQU_RS11015	phenylacetate--CoA ligase	-4.40045	-9.75546	2x
fig|6666666.228264.peg.3613	glutamine synthetase family protein	AQU_RS17915	glutamine synthetase	-3.04952	-9.6974	2x
fig|6666666.228264.peg.2037	hypothetical protein			-2.43414	-9.69274	2x
fig|6666666.228264.peg.2857	ABC-type amino acid transport, signal transduction systems, periplasmic component/domain	AQU_RS14175	hypothetical protein	-4.10719	-9.13711	2x
fig|6666666.228264.peg.4215	hydrolase, alpha/beta fold family	AQU_RS21030	hydrolase	-4.67014	-9.08667	2x
fig|6666666.228264.peg.1322	Ribose ABC transport system, periplasmic ribose-binding protein RbsB (TC 3.A.1.2.1)	AQU_RS06625	D-ribose ABC transporter substrate-binding protein	-4.77273	-8.82217	2x
fig|6666666.228264.peg.428	Cytochrome b561	AQU_RS02235	cytochrome b561	-4.75195	-8.72081	2x
fig|6666666.228264.peg.3676	Inner membrane protein	AQU_RS18235	membrane protein	-2.0322	-8.70655	2x
fig|6666666.228264.peg.659	hypothetical protein	AQU_RS03370	hypothetical protein	-2.17427	-8.69315	2x
fig|6666666.228264.peg.3614	Omega-amino acid--pyruvate aminotransferase (EC 2.6.1.18)	AQU_RS17920	aminotransferase	-3.25367	-8.56305	2x
fig|6666666.228264.peg.14	alkaline serine protease	AQU_RS00105	alkaline serine protease	-2.60664	-8.40416	2x
fig|6666666.228264.peg.1922	PTS system, N-acetylglucosamine-specific IIA component (EC 2.7.1.69) / PTS system, N-acetylglucosamine-specific IIB component (EC 2.7.1.69) / PTS system, N-acetylglucosamine-specific IIC component (EC 2.7.1.69)	AQU_RS09605	PTS glucose transporter subunit IIBC	-2.91914	-8.35208	2x
fig|6666666.228264.peg.1352	PTS system, fructose-specific IIB component (EC 2.7.1.69) / PTS system, fructose-specific IIC component (EC 2.7.1.69)	AQU_RS06755	PTS fructose%2C IIBC component	-3.04189	-8.32618	2x
fig|6666666.228264.peg.2414	Gluconate permease	AQU_RS11995	GntP protein	-4.24868	-8.24832	2x
fig|6666666.228264.peg.527	putative secreted protein	AQU_RS02705	hypothetical protein	-4.33019	-8.06851	2x
fig|6666666.228264.peg.1012	hypothetical protein	AQU_RS05090	hypothetical protein	-4.54608	-8.04768	2x
fig|6666666.228264.peg.3231	Omega-amino acid--pyruvate aminotransferase (EC 2.6.1.18)	AQU_RS15995	beta alanine--pyruvate aminotransferase	-2.55853	-8.00777	2x
fig|6666666.228264.peg.523	Small heat shock protein	AQU_RS02685	heat-shock protein Hsp20	-3.43009	-7.97178	2x
fig|6666666.228264.peg.2413	Nucleoside-diphosphate-sugar epimerases	AQU_RS11990	NAD-dependent epimerase	-3.49573	-7.90175	2x
fig|6666666.228264.peg.1958	Methyl-accepting chemotaxis protein	AQU_RS09780	methyl-accepting chemotaxis protein	-3.80005	-7.86843	2x
fig|6666666.228264.peg.1373	hypothetical protein			-3.68188	-7.80416	2x
fig|6666666.228264.peg.2217	Glutamate Aspartate transport system permease protein GltJ (TC 3.A.1.3.4)	AQU_RS11040	amino acid ABC transporter permease	-4.7359	-7.69951	2x
fig|6666666.228264.peg.1396	Glycogen debranching enzyme (EC 3.2.1.-)	AQU_RS06980	glycogen debranching enzyme	-2.531	-7.65045	2x
fig|6666666.228264.peg.3511	Cytochrome c5	AQU_RS17415	cytochrome c5	-3.5109	-7.60208	2x
fig|6666666.228264.peg.3176	Competence protein F homolog, phosphoribosyltransferase domain; protein YhgH required for utilization of DNA as sole source of carbon and energy	AQU_RS15720	competence protein ComF	-3.50777	-7.56654	2x
fig|6666666.228264.peg.2036	hypothetical protein	AQU_RS10175	hypothetical protein	-3.03924	-7.52206	2x
fig|6666666.228264.peg.477	Similar to gamma-glutamyl-putrescine oxidase	AQU_RS02475	gamma-glutamylputrescine oxidoreductase	-2.66251	-7.47803	2x
fig|6666666.228264.peg.1423	3-hydroxybutyryl-CoA dehydratase (EC 4.2.1.55)	AQU_RS07110	enoyl-CoA hydratase	-3.67499	-7.46719	2x
fig|6666666.228264.peg.1378	Putative intracellular protease/amidase	AQU_RS06885	ThiJ/PfpI family protein	-2.69522	-7.20257	2x
fig|6666666.228264.peg.3657	Chromosome (plasmid) partitioning protein ParA	AQU_RS18140	hypothetical protein	-2.85974	-7.19859	2x
fig|6666666.228264.peg.750	O-methyltransferase family protein	AQU_RS03830	O-methyltransferase	-2.18021	-7.13519	2x
fig|6666666.228264.peg.3669	Methyl-accepting chemotaxis protein	AQU_RS18200	chemotaxis protein	-3.94571	-7.03969	2x
fig|6666666.228264.peg.2409	D-beta-hydroxybutyrate dehydrogenase (EC 1.1.1.30)	AQU_RS11970	6-phosphogluconate dehydrogenase	-2.22671	-7.03743	2x
fig|6666666.228264.peg.1320	Ribose ABC transport system, ATP-binding protein RbsA (TC 3.A.1.2.1)	AQU_RS06615	D-ribose transporter ATP-binding protein	-2.80737	-6.96483	2x
fig|6666666.228264.peg.2619	Cytochrome b (EC 1.10.2.2)	AQU_RS13000	cytochrome B	-4.04275	-6.8068	2x
fig|6666666.228264.peg.447	Ribonuclease E inhibitor RraA	AQU_RS02335	ribonuclease activity regulator protein RraA	-3.18023	-6.78889	2x
fig|6666666.228264.peg.995	Electron transfer flavoprotein-ubiquinone oxidoreductase (EC 1.5.5.1)	AQU_RS05010	electron transfer flavoprotein-ubiquinone oxidoreductase	-2.47789	-6.73905	2x
fig|6666666.228264.peg.1460	Methyl-accepting chemotaxis protein	AQU_RS07285	methyl-accepting chemotaxis protein	-4.46788	-6.65572	2x
fig|6666666.228264.peg.1365	Sensory box/GGDEF domain protein	AQU_RS06820	sensory hisitidine kinase	-3.69291	-6.64704	2x
fig|6666666.228264.peg.1647	NADH-ubiquinone oxidoreductase chain C (EC 1.6.5.3) / NADH-ubiquinone oxidoreductase chain D (EC 1.6.5.3)	AQU_RS08235	bifunctional NADH:ubiquinone oxidoreductase subunit C/D	-3.6611	-6.60262	2x
fig|6666666.228264.peg.2335	hypothetical protein	AQU_RS11585	hypothetical protein	-3.30841	-6.57962	2x
fig|6666666.228264.peg.2411	Ribulose-5-phosphate 4-epimerase and related epimerases and aldolases	AQU_RS11980	class II aldolase	-2.15262	-6.57957	2x
fig|6666666.228264.peg.1139	L-serine dehydratase (EC 4.3.1.17)	AQU_RS05730	L-serine ammonia-lyase	-2.52861	-6.52329	2x
fig|6666666.228264.peg.1646	NADH-ubiquinone oxidoreductase chain B (EC 1.6.5.3)	AQU_RS08230	NADH-quinone oxidoreductase subunit B	-2.92443	-6.45258	2x
fig|6666666.228264.peg.3660	Carbamate kinase (EC 2.7.2.2)	AQU_RS18150	carbamate kinase	-3.71316	-6.31731	2x
fig|6666666.228264.peg.4157	Copper metallochaperone, bacterial analog of Cox17 protein	AQU_RS20725	transporter	-2.79149	-6.28662	2x
fig|6666666.228264.peg.3656	RepA domain protein	AQU_RS18135	CopG family transcriptional regulator	-3.69927	-6.21218	2x
fig|6666666.228264.peg.751	hypothetical protein	AQU_RS03835	polyketide cyclase	-2.23253	-6.09888	2x
fig|6666666.228264.peg.2410	FIG00641944: hypothetical protein	AQU_RS11975	hypothetical protein	-2.33115	-5.96528	2x
fig|6666666.228264.peg.1380	Histone acetyltransferase HPA2	AQU_RS06895	histone acetyltransferase HPA2	-4.61763	-5.94006	2x
fig|6666666.228264.peg.264	Methyl-accepting chemotaxis protein	AQU_RS01375	chemotaxis protein	-4.98622	-5.91145	2x
fig|6666666.228264.peg.998	Electron transfer flavoprotein, alpha subunit	AQU_RS05020	electron transfer flavoprotein subunit alpha	-2.31912	-5.90048	2x
fig|6666666.228264.peg.1414	NTP pyrophosphohydrolases including oxidative damage repair enzymes	AQU_RS07065	DNA mismatch repair protein MutT	-3.55905	-5.87649	2x
fig|6666666.228264.peg.2218	Glutamate Aspartate periplasmic binding protein precursor GltI (TC 3.A.1.3.4)	AQU_RS11045	amino acid ABC transporter substrate-binding protein	-3.85813	-5.85993	2x
fig|6666666.228264.peg.426	Exonuclease SbcC	AQU_RS02225	exonuclease SbcC	-3.29566	-5.78722	2x
fig|6666666.228264.peg.1277	3-oxoacyl-[acyl-carrier protein] reductase (EC 1.1.1.100)			-4.45297	-5.74839	2x
fig|6666666.228264.peg.1602	VgrG-3 protein	AQU_RS08000	type IV secretion protein Rhs	-3.39459	-5.7282	2x
fig|6666666.228264.peg.2234	Glutaryl-CoA dehydrogenase (EC 1.3.99.7)	AQU_RS11120	glutaryl-CoA dehydrogenase	-3.91676	-5.64918	2x
fig|6666666.228264.peg.1511	Dihydrolipoamide succinyltransferase component (E2) of 2-oxoglutarate dehydrogenase complex (EC 2.3.1.61)	AQU_RS07525	dihydrolipoamide succinyltransferase	-4.24338	-5.64893	2x
fig|6666666.228264.peg.4175	Methyl-accepting chemotaxis transducer	AQU_RS20840	methyl-accepting chemotaxis protein	-2.27494	-5.6142	2x
fig|6666666.228264.peg.3573	hypothetical protein	AQU_RS17720	hypothetical protein	-2.54177	-5.57871	2x
fig|6666666.228264.peg.32	Methyl-accepting chemotaxis transducer	AQU_RS00225	methyl-accepting chemotaxis transducer	-4.87339	-5.49941	2x
fig|6666666.228264.peg.1422	Polyhydroxyalkanoic acid synthase	AQU_RS07105	polyhydroxyalkanoic acid synthase	-2.85225	-5.46584	2x
fig|6666666.228264.peg.3991	TonB domain protein	AQU_RS19840	TonB domain-containing protein	-3.89511	-5.45275	2x
fig|6666666.228264.peg.2046	hypothetical protein			-4.01525	-5.43126	2x
fig|6666666.228264.peg.891	FIG00361789: hypothetical protein	AQU_RS04500	hypothetical protein	-2.75424	-5.38846	2x
fig|6666666.228264.peg.2406	conserved hypothetical protein	AQU_RS11945	hypothetical protein	-4.63345	-5.38706	2x
fig|6666666.228264.peg.2334	Isocitrate dehydrogenase [NAD] (EC 1.1.1.41)	AQU_RS11580	isocitrate dehydrogenase	-3.56855	-5.35332	2x
fig|6666666.228264.peg.3904	Methyl-accepting chemotaxis protein	AQU_RS19390	hemolysin secretion protein	-3.58216	-5.34376	2x
fig|6666666.228264.peg.2233	CAIB/BAIF family protein	AQU_RS11115	caib/baif family protein	-4.25563	-5.32863	2x
fig|6666666.228264.peg.409	NAD-dependent malic enzyme (EC 1.1.1.38)	AQU_RS02135	malate dehydrogenase	-4.29017	-5.25624	2x
fig|6666666.228264.peg.3480	diguanylate cyclase/phosphodiesterase (GGDEF & EAL domains) with PAS/PAC sensor(s)	AQU_RS17260	hypothetical protein	-4.97803	-5.24209	2x
fig|6666666.228264.peg.237	Nitroreductase family protein	AQU_RS01245	hypothetical protein	-3.72046	-5.23508	2x
fig|6666666.228264.peg.1276	3-oxoacyl-[acyl-carrier protein] reductase (EC 1.1.1.100)			-2.21477	-5.21386	2x
fig|6666666.228264.peg.2986	hypothetical protein			-2.48954	-5.1226	2x
fig|6666666.228264.peg.3256	Ucharacterized protein, CGEB homolog	AQU_RS16115	hypothetical protein	-3.26714	-5.1135	2x
fig|6666666.228264.peg.413	ABC-type amino acid transport, signal transduction systems, periplasmic component/domain	AQU_RS02155	amino acid ABC transporter substrate-binding protein	-2.52137	-5.065	2x
fig|6666666.228264.peg.1318	Glutathione S-transferase (EC 2.5.1.18)	AQU_RS06605	glutathione S-transferase	-4.68365	-5.05252	2x
fig|6666666.228264.peg.427	Exonuclease SbcC	AQU_RS02230	exonuclease SbcC	-3.25841	-5.02787	2x
fig|6666666.228264.peg.1518	putative lipoprotein	AQU_RS07560	hypothetical protein	-2.4805	-5.00845	2x
fig|6666666.228264.peg.2009	hypothetical protein	AQU_RS10035	hypothetical protein	-7.74702	-4.98079	2x
fig|6666666.228264.peg.1443	FIG002076: hypothetical protein	AQU_RS07200	hypothetical protein	-10.8839	-4.97425	2x
fig|6666666.228264.peg.2687	Prophage Lp2 protein 6	AQU_RS13335	hypothetical protein	-5.82797	-4.96567	2x
fig|6666666.228264.peg.4026	Phage shock domain protein	AQU_RS20010	hypothetical protein	-7.94107	-4.95733	2x
fig|6666666.228264.peg.1577	Cold shock protein CspD	AQU_RS07855	cold-shock protein	-8.3397	-4.90199	2x
fig|6666666.228264.peg.1512	2-oxoglutarate dehydrogenase E1 component (EC 1.2.4.2)	AQU_RS07530	2-oxoglutarate dehydrogenase subunit E1	-3.81651	-4.87812	2x
fig|6666666.228264.peg.1659	Response regulator/sensory box/HDIG domain protein	AQU_RS08295	transcriptional regulator	-5.26433	-4.83575	2x
fig|6666666.228264.peg.3655.5	csrB2(293bp)			-16.3123	-4.83044	2x
fig|6666666.228264.peg.2645	PTS system, N-acetylgalactosamine-specific IIB component (EC 2.7.1.69)	AQU_RS13130	PTS N-acetylgalactosamine transporter subunit IIB	-16.8266	-4.82142	2x
fig|6666666.228264.peg.232	Cold shock domain family protein			-3.59713	-4.81927	2x
fig|6666666.228264.peg.2776	Type IV pilus biogenesis protein PilE	AQU_RS13780	type IV pilin	-9.7047	-4.7933	2x
fig|6666666.228264.peg.1246	Collagenase and related proteases	AQU_RS06245	hypothetical protein	-4.49302	-4.7734	2x
fig|6666666.228264.peg.1703	Glycine dehydrogenase [decarboxylating] (glycine cleavage system P protein) (EC 1.4.4.2)	AQU_RS08520	glycine dehydrogenase (aminomethyl-transferring)	-4.43556	-4.76472	2x
fig|6666666.228264.peg.4252	hypothetical protein	AQU_RS21220	hypothetical protein	-9.0321	-4.72867	2x
fig|6666666.228264.peg.1164	Diaminopropionate ammonia-lyase (EC 4.3.1.15)	AQU_RS05850	PLP-dependent lyase/thiolase	-31.2433	-4.71952	2x
fig|6666666.228264.peg.1383	hypothetical protein	AQU_RS06910	cupin	-2.12817	-4.71074	2x
fig|6666666.228264.peg.2643	Tagatose-6-phosphate kinase AgaZ (EC 2.7.1.144)	AQU_RS13120	tagatose 6-phosphate aldolase	-5.55503	-4.71048	2x
fig|6666666.228264.peg.2402	putative AAA family ATPase	AQU_RS11925	AAA family ATPase	-2.26973	-4.69603	2x
fig|6666666.228264.peg.1421	FIG00362372: hypothetical protein	AQU_RS07100	phasin family protein	-2.17313	-4.69543	2x
fig|6666666.228264.peg.3268	hypothetical protein	AQU_RS16170	hypothetical protein	-2.64318	-4.67239	2x
fig|6666666.228264.peg.424	probable acetyltransferase	AQU_RS02215	acetyltransferase YjaB	-4.40162	-4.67214	2x
fig|6666666.228264.peg.2542	hypothetical protein			-3.18931	-4.66249	2x
fig|6666666.228264.peg.2182	hypothetical protein	AQU_RS10880	DNA damage-inducible protein DinB	-3.47041	-4.65884	2x
fig|6666666.228264.peg.2777	Type IV fimbrial biogenesis protein PilY1	AQU_RS13785	type IV pilus biogenesis protein	-8.12535	-4.64046	2x
fig|6666666.228264.rna.16	tRNA-Leu-TAG			-3.60481	-4.61969	2x
fig|6666666.228264.peg.473	hypothetical protein			-3.66045	-4.61009	2x
fig|6666666.228264.peg.1654	NADH-ubiquinone oxidoreductase chain K (EC 1.6.5.3)	AQU_RS08270	NADH-quinone oxidoreductase subunit K	-7.0711	-4.55873	2x
fig|6666666.228264.peg.761	T1SS secreted agglutinin RTX			-2.20541	-4.55833	2x
fig|6666666.228264.peg.113	2,4-dienoyl-CoA reductase [NADPH] (EC 1.3.1.34)			-3.62261	-4.52033	2x
fig|6666666.228264.peg.3298	FIG00361343: hypothetical protein	AQU_RS16320	hypothetical protein	-2.06817	-4.5097	2x
fig|6666666.228264.peg.4290	Probable response regulator	AQU_RS21405	two-component system response regulator	-2.7035	-4.49757	2x
fig|6666666.228264.peg.1156	Enoyl-CoA hydratase (EC 4.2.1.17) / Delta(3)-cis-delta(2)-trans-enoyl-CoA isomerase (EC 5.3.3.8) / 3-hydroxyacyl-CoA dehydrogenase (EC 1.1.1.35) / 3-hydroxybutyryl-CoA epimerase (EC 5.1.2.3)			-5.62525	-4.4819	2x
fig|6666666.228264.peg.3942	hypothetical protein	AQU_RS19590	hypothetical protein	-3.64554	-4.46943	2x
fig|6666666.228264.peg.255	Putative cytoplasmic protein clustered with trehalase	AQU_RS01335	hypothetical protein	-3.70585	-4.46936	2x
fig|6666666.228264.peg.4299	Mediator of hyperadherence YidE	AQU_RS21450	transporter	-3.37358	-4.46758	2x
fig|6666666.228264.peg.3361	High-affinity branched-chain amino acid transport system permease protein LivH (TC 3.A.1.4.1)	AQU_RS16645	branched-chain amino acid ABC transporter permease	-9.799	-4.44616	2x
fig|6666666.228264.peg.1404	Glyoxalase family protein	AQU_RS07020	hypothetical protein	-7.63333	-4.44432	2x
fig|6666666.228264.peg.749	Redox-sensitive transcriptional activator SoxR	AQU_RS03825	MerR family transcriptional regulator	-2.25069	-4.43699	2x
fig|6666666.228264.peg.531	Putative diheme cytochrome c-553	AQU_RS02725	cytochrome c family protein	-4.76651	-4.42393	2x
fig|6666666.228264.peg.3365	Transcriptional regulator, AraC family	AQU_RS16665	AraC family transcriptional regulator	-7.01809	-4.40802	2x
fig|6666666.228264.peg.1310	Type cbb3 cytochrome oxidase biogenesis protein CcoI; Copper-translocating P-type ATPase (EC 3.6.3.4)	AQU_RS06565	ATPase P	-5.75286	-4.39811	2x
fig|6666666.228264.peg.2198	Outer membrane protein A precursor	AQU_RS10955	membrane protein	-2.30394	-4.38776	2x
fig|6666666.228264.peg.1187	3-methylmercaptopropionyl-CoA ligase (DmdB)	AQU_RS05960	AMP-binding protein	-16.6405	-4.34288	2x
fig|6666666.228264.peg.2183	hypothetical protein	AQU_RS10885	hypothetical protein	-4.14276	-4.3394	2x
fig|6666666.228264.peg.2834	hypothetical protein	AQU_RS14065	hypothetical protein	-2.22591	-4.32582	2x
fig|6666666.228264.peg.1041	Predicted signal-transduction protein containing cAMP-binding and CBS domains	AQU_RS05240	cyclic nucleotide-binding protein	-13.9368	-4.32474	2x
fig|6666666.228264.peg.2043	acetyltransferase, GNAT family	AQU_RS10200	acetyltransferase	-2.90057	-4.31141	2x
fig|6666666.228264.peg.1415	PhnO protein	AQU_RS07070	GCN5 family N-acetyltransferase	-2.64155	-4.2929	2x
fig|6666666.228264.peg.3493	hypothetical protein			-3.56359	-4.26225	2x
fig|6666666.228264.peg.1367	Gfa-like protein	AQU_RS06830	hypothetical protein	-5.56809	-4.24779	2x
fig|6666666.228264.peg.370	Glucosamine kinase GpsK (EC 2.7.1.8)	AQU_RS01935	N-acetylglucosamine kinase	-3.12384	-4.22233	2x
fig|6666666.228264.peg.1007	MotA/TolQ/ExbB proton channel family protein	AQU_RS05065	MotA/TolQ/ExbB proton channel family protein	-4.11481	-4.21093	2x
fig|6666666.228264.peg.3533	Isochorismatase (EC 3.3.2.1) of siderophore biosynthesis	AQU_RS17525	isochorismatase	-8.50535	-4.20127	2x
fig|6666666.228264.peg.1080	Sugar transferase SypR involved in lipopolysaccharide synthesis	AQU_RS05425	sugar transferase involved in LPS synthesis	-6.96051	-4.19747	2x
fig|6666666.228264.peg.233	GGDEF domain protein	AQU_RS01225	diguanylate cyclase	-2.442	-4.19439	2x
fig|6666666.228264.peg.2272	Periplasmic alpha-amylase (EC 3.2.1.1)			-3.22529	-4.18509	2x
fig|6666666.228264.peg.1282	Accessory cholera enterotoxin	AQU_RS06425	enterotoxin	-3.86157	-4.18339	2x
fig|6666666.228264.peg.1660	response regulator	AQU_RS08300	sensory hisitidine kinase	-7.51545	-4.17741	2x
fig|6666666.228264.peg.4107	Deoxyribose-phosphate aldolase (EC 4.1.2.4)	AQU_RS20445	2-deoxyribose-5-phosphate aldolase	-4.36235	-4.17263	2x
fig|6666666.228264.peg.274	Methyl-accepting chemotaxis protein	AQU_RS01425	methyl-accepting chemotaxis protein	-2.51166	-4.16491	2x
fig|6666666.228264.peg.2177	Soluble lytic murein transglycosylase	AQU_RS10855	transglycosylase	-6.52699	-4.15176	2x
fig|6666666.228264.peg.3948	ABC transporter, periplasmic spermidine putrescine-binding protein PotD (TC 3.A.1.11.1)	AQU_RS19620	spermidine/putrescine ABC transporter substrate-binding protein	-11.1749	-4.1517	2x
fig|6666666.228264.peg.1304	hypothetical protein	AQU_RS06535	hypothetical protein	-4.58149	-4.15012	2x
fig|6666666.228264.peg.553	FIG00651258: hypothetical protein			-3.37743	-4.13551	2x
fig|6666666.228264.peg.2444	hypothetical protein	AQU_RS12155	hypothetical protein	-12.0708	-4.12408	2x
fig|6666666.228264.peg.803	Asparagine synthetase [glutamine-hydrolyzing] (EC 6.3.5.4)			-2.52034	-4.08167	2x
fig|6666666.228264.peg.277	Type IV pilus biogenesis protein PilM	AQU_RS01440	pilus assembly protein PilM	-5.57673	-4.07	2x
fig|6666666.228264.peg.1549	Phenylalanine-4-hydroxylase (EC 1.14.16.1)			-8.00368	-4.06816	2x
fig|6666666.228264.peg.3512	L-threonine 3-dehydrogenase (EC 1.1.1.103)			-4.54198	-4.06705	2x
fig|6666666.228264.peg.2501	hypothetical protein	AQU_RS12435	hypothetical protein	-2.24335	-4.06368	2x
fig|6666666.228264.peg.2874	Argininosuccinate lyase (EC 4.3.2.1)	AQU_RS14255	argininosuccinate lyase	-2.42219	-4.048	2x
fig|6666666.228264.peg.1377	hypothetical protein	AQU_RS06875	hypothetical protein	-3.96494	-4.04359	2x
fig|6666666.228264.peg.2130	Acriflavin resistance protein	AQU_RS10620	ACR family transporter	-4.87587	-4.03938	2x
fig|6666666.228264.peg.2586	Predicted ATPase related to phosphate starvation-inducible protein PhoH	AQU_RS12840	phosphate starvation protein PhoH	-4.54073	-4.02224	2x
fig|6666666.228264.peg.820	Methyl-accepting chemotaxis protein	AQU_RS04160	methyl-accepting chemotaxis protein	-2.5127	-4.01129	2x
fig|6666666.228264.peg.3098	MSHA biogenesis protein MshH	AQU_RS15330	regulatory protein CsrD	-4.53434	-3.98905	2x
fig|6666666.228264.peg.2833	Putative phospholipase C	AQU_RS14060	phospholipase C precursor	-3.38809	-3.98671	2x
fig|6666666.228264.peg.223	FIG002095: hypothetical protein	AQU_RS01180	hypothetical protein	-3.36796	-3.97913	2x
fig|6666666.228264.peg.4111	Chemotaxis protein methyltransferase CheR (EC 2.1.1.80)	AQU_RS20465	histidine kinase	-2.7069	-3.97448	2x
fig|6666666.228264.peg.2499	Arginine/ornithine antiporter ArcD	AQU_RS12425	membrane protein	-2.71427	-3.96772	2x
fig|6666666.228264.peg.2427	SIR2 family protein	AQU_RS12055	SIR2 family protein	-3.28172	-3.96708	2x
fig|6666666.228264.peg.2317	hypothetical protein			-6.4245	-3.92715	2x
fig|6666666.228264.peg.532	FIG01055965: hypothetical protein	AQU_RS02730	twin-arginine translocation pathway signal	-4.72174	-3.92458	2x
fig|6666666.228264.peg.748	hypothetical protein	AQU_RS03820	hypothetical protein	-6.1545	-3.92241	2x
fig|6666666.228264.peg.57	hypothetical protein	AQU_RS00365	hypothetical protein	-2.99679	-3.90466	2x
fig|6666666.228264.peg.330	FIG01200137: hypothetical protein	AQU_RS01740	hemerythrin	-2.58985	-3.90131	2x
fig|6666666.228264.peg.4109	Phosphopentomutase (EC 5.4.2.7)	AQU_RS20455	phosphopentomutase	-5.63882	-3.89743	2x
fig|6666666.228264.peg.3054	Glutamate synthase [NADPH] large chain (EC 1.4.1.13)	AQU_RS15115	HDOD domain-containing protein	-4.56131	-3.89624	2x
fig|6666666.228264.peg.372	(GlcNAc)2 ABC transporter, ATP-binding component 2	AQU_RS01945	oligopeptide transport ATP-binding protein AppF	-5.55951	-3.89562	2x
fig|6666666.228264.peg.879	Xanthine permease	AQU_RS04450	xanthine permease	-35.8003	-3.89174	2x
fig|6666666.228264.peg.1656	NADH-ubiquinone oxidoreductase chain M (EC 1.6.5.3)	AQU_RS08280	NADH:ubiquinone oxidoreductase subunit M	-8.02888	-3.89081	2x
fig|6666666.228264.peg.658	hypothetical protein	AQU_RS03365	amino acid ABC transporter substrate-binding protein	-4.36975	-3.88841	2x
fig|6666666.228264.peg.3984	Predicted redox protein	AQU_RS19805	OsmC/Ohr family protein	-3.07564	-3.87761	2x
fig|6666666.228264.peg.3985	Rhodanese-related sulfurtransferase	AQU_RS19810	rhodanese-like domain-containing protein	-4.21277	-3.87362	2x
fig|6666666.228264.peg.974	Glucose-1-phosphate adenylyltransferase (EC 2.7.7.27)			-2.49457	-3.87255	2x
fig|6666666.228264.peg.3604	Maltodextrin glucosidase (EC 3.2.1.20)	AQU_RS17870	maltodextrin glucosidase	-4.34348	-3.86916	2x
fig|6666666.228264.peg.1778	Hypothetical protein in cluster with HutR, VCA0067 homolog	AQU_RS08895	hypothetical protein	-7.57963	-3.86824	2x
fig|6666666.228264.peg.2808	Sodium-type flagellar protein MotX	AQU_RS13940	sodium-type flagellar motor component	-2.05403	-3.8555	2x
fig|6666666.228264.peg.2858	probable peptidase VC1983	AQU_RS14180	oligoendopeptidase F	-3.94222	-3.85336	2x
fig|6666666.228264.peg.524	Permease of the major facilitator superfamily	AQU_RS02690	MFS transporter	-4.01571	-3.84991	2x
fig|6666666.228264.peg.4011	hypothetical protein			-4.41058	-3.83371	2x
fig|6666666.228264.peg.2765	GGDEF family protein	AQU_RS13730	diguanylate cyclase	-4.02455	-3.82886	2x
fig|6666666.228264.peg.1298	NAD-specific glutamate dehydrogenase (EC 1.4.1.2), large form	AQU_RS06505	NAD-glutamate dehydrogenase	-7.38121	-3.82205	2x
fig|6666666.228264.peg.2129	Probable Co/Zn/Cd efflux system membrane fusion protein	AQU_RS10615	hemolysin D	-4.34906	-3.81688	2x
fig|6666666.228264.peg.4200	probable response regulator	AQU_RS20955	hypothetical protein	-3.71388	-3.80888	2x
fig|6666666.228264.peg.1	T1SS secreted agglutinin RTX	AQU_RS00040	hypothetical protein	-2.68719	-3.79963	2x
fig|6666666.228264.peg.2994	ABC-type multidrug transport system, ATPase component	AQU_RS14830	multidrug ABC transporter ATPase	-2.37765	-3.78033	2x
fig|6666666.228264.peg.4190	FIG00361441: hypothetical protein	AQU_RS20905	hypothetical protein	-3.50188	-3.77828	2x
fig|6666666.228264.peg.2363	LysR family regulatory protein CidR	AQU_RS11725	LysR family transcriptional regulator	-2.29692	-3.76473	2x
fig|6666666.228264.peg.3373	FIG01199582: hypothetical protein	AQU_RS16705	hypothetical protein	-2.7764	-3.76078	2x
fig|6666666.228264.peg.1940	Aldehyde dehydrogenase (EC 1.2.1.3); Probable coniferyl aldehyde dehydrogenase (EC 1.2.1.68)	AQU_RS09695	coniferyl-aldehyde dehydrogenase	-2.31783	-3.75118	2x
fig|6666666.228264.peg.2520	Chemotactic transducer-related protein	AQU_RS12530	chemotaxis sensory transducer family protein	-4.5754	-3.74855	2x
fig|6666666.228264.peg.2197	Outer membrane protein A precursor	AQU_RS10950	membrane protein	-3.37107	-3.70128	2x
fig|6666666.228264.peg.3032	hypothetical protein	AQU_RS15010	hypothetical protein	-2.3651	-3.68798	2x
fig|6666666.228264.peg.1942	hypothetical protein	AQU_RS09705	hypothetical protein	-2.63948	-3.68271	2x
fig|6666666.228264.peg.1980	Na+/H+ antiporter	AQU_RS09885	Na+/H+ antiporter	-3.40122	-3.67204	2x
fig|6666666.228264.peg.660	Glutamine transport ATP-binding protein GlnQ (TC 3.A.1.3.2)	AQU_RS03375	glutamate transport ATP-binding protein GluA	-18.1318	-3.67107	2x
fig|6666666.228264.peg.2971	O-acetylhomoserine sulfhydrylase (EC 2.5.1.49) / O-succinylhomoserine sulfhydrylase (EC 2.5.1.48)	AQU_RS14730	O-acetylhomoserine aminocarboxypropyltransferase/cysteine synthase subfamily protein	-3.38568	-3.65413	2x
fig|6666666.228264.peg.1655	NADH-ubiquinone oxidoreductase chain L (EC 1.6.5.3)	AQU_RS08275	NADH:ubiquinone oxidoreductase subunit L	-8.53293	-3.65292	2x
fig|6666666.228264.peg.3861	Ubiquinol-cytochrome C reductase iron-sulfur subunit (EC 1.10.2.2)	AQU_RS19170	ubiquinol-cytochrome c reductase	-4.09713	-3.64506	2x
fig|6666666.228264.peg.448	hypothetical protein	AQU_RS02340	hypothetical protein	-3.91111	-3.63507	2x
fig|6666666.228264.peg.1918	FIG01200136: hypothetical protein	AQU_RS09585	DUF4442 domain-containing protein	-2.33546	-3.63437	2x
fig|6666666.228264.peg.1887	Nucleoside-diphosphate-sugar epimerases	AQU_RS09430	NAD dependent epimerase/dehydratase	-2.35976	-3.61274	2x
fig|6666666.228264.peg.1454	Tricarboxylate transport protein TctC	AQU_RS07255	tricarboxylic transport TctC	-5.64142	-3.60694	2x
fig|6666666.228264.peg.435	ATPase associated with various cellular activities, AAA_5	AQU_RS02265	ATPase AAA	-4.77322	-3.58726	2x
fig|6666666.228264.peg.457	hypothetical protein	AQU_RS02385	hypothetical protein	-2.44183	-3.56477	2x
fig|6666666.228264.peg.2484	Sensor histidine kinase	AQU_RS12350	proline sensor PrlS	-6.4501	-3.55451	2x
fig|6666666.228264.peg.3113	FIG00362082: hypothetical protein	AQU_RS15400	hypothetical protein	-3.07213	-3.51325	2x
fig|6666666.228264.peg.2758	Integral membrane protein	AQU_RS13690	drug/metabolite exporter (DME) family protein	-2.84841	-3.48901	2x
fig|6666666.228264.peg.657	Sterol desaturase	AQU_RS03360	C-5 sterol desaturase	-5.20904	-3.47699	2x
fig|6666666.228264.peg.873	methyl-accepting chemotaxis protein	AQU_RS04425	methyl-accepting chemotaxis protein	-3.00353	-3.43986	2x
fig|6666666.228264.peg.893	N-acetylglutamate synthase (EC 2.3.1.1)	AQU_RS04510	amino-acid N-acetyltransferase	-4.98069	-3.43967	2x
fig|6666666.228264.peg.2285	Putative transport protein	AQU_RS11350	transporter	-2.98039	-3.43384	2x
fig|6666666.228264.peg.2026	D-serine dehydratase (EC 4.3.1.18)	AQU_RS10140	D-serine ammonia-lyase	-8.77394	-3.42814	2x
fig|6666666.228264.peg.375	(GlcNAc)2 ABC transporter, permease component 1	AQU_RS01960	peptide ABC transporter permease	-4.46111	-3.38879	2x
fig|6666666.228264.peg.2650	Tagatose 1,6-bisphosphate aldolase (EC 4.1.2.40)			-8.00335	-3.3827	2x
fig|6666666.228264.peg.438	Pole remodelling regulatory diguanylate cyclase	AQU_RS02280	transcriptional regulator	-6.26447	-3.37533	2x
fig|6666666.228264.peg.1730	Penicillin-insensitive transglycosylase (EC 2.4.2.-) & transpeptidase PBP-1C	AQU_RS08660	penicillin-binding protein 1C	-4.1802	-3.36657	2x
fig|6666666.228264.peg.3057	NMN phosphatase (EC 3.1.3.5); Class B acid phosphatase precursor (EC 3.1.3.2)	AQU_RS15130	hypothetical protein	-3.2216	-3.36538	2x
fig|6666666.228264.peg.1165	Putative deacetylase YgeY	AQU_RS05855	peptidase	-66.6538	-3.35882	2x
fig|6666666.228264.peg.1816	Bicyclomycin resistance protein	AQU_RS09070	MFS transporter	-2.11233	-3.35461	2x
fig|6666666.228264.peg.3111	hypothetical protein			-3.70311	-3.35099	2x
fig|6666666.228264.peg.3324	hypothetical protein	AQU_RS16450	hypothetical protein	-4.39443	-3.34367	2x
fig|6666666.228264.peg.1395	Aminopeptidase PepA-related protein	AQU_RS06965	cytosol aminopeptidase	-2.3658	-3.34311	2x
fig|6666666.228264.peg.1840	SelT/selW/selH selenoprotein domain	AQU_RS09195	SelT/selW/selH domain-containing protein	-5.39913	-3.33487	2x
fig|6666666.228264.peg.1194	Response regulator	AQU_RS05995	two-component system response regulator	-2.01362	-3.32128	2x
fig|6666666.228264.peg.661	Amino acid ABC transporter, permease protein	AQU_RS03380	amino acid ABC transporter permease	-27.0172	-3.31392	2x
fig|6666666.228264.peg.1082	Glycosyltransferase SypP	AQU_RS05435	glycosyl transferase	-2.58902	-3.28665	2x
fig|6666666.228264.peg.738	FIG00657740: hypothetical protein	AQU_RS03765	hypothetical protein	-3.39859	-3.27435	2x
fig|6666666.228264.rna.27	tRNA-Gly-CCC			-2.81579	-3.27432	2x
fig|6666666.228264.peg.3818	N-Acetyl-D-glucosamine ABC transport system, sugar-binding protein	AQU_RS18950	sugar ABC transporter substrate-binding protein	-2.66086	-3.27004	2x
fig|6666666.228264.peg.2993	ABC-type multidrug transport system, permease component	AQU_RS14825	multidrug ABC transporter permease	-2.16231	-3.26447	2x
fig|6666666.228264.peg.3977	hypothetical protein	AQU_RS19770	hypothetical protein	-2.38816	-3.26203	2x
fig|6666666.228264.peg.1086	vWFA-like protein with metal ion dependent adhesion motif (MIDAS)	AQU_RS05450	hypothetical protein	-3.35722	-3.25647	2x
fig|6666666.228264.peg.835	Small-conductance mechanosensitive channel	AQU_RS04235	mechanosensitive ion channel family protein	-3.78833	-3.25309	2x
fig|6666666.228264.peg.2403	FIG00461779: hypothetical protein	AQU_RS11930	hypothetical protein	-3.98264	-3.23189	2x
fig|6666666.228264.peg.464	hypothetical protein	AQU_RS02415	diguanylate cyclase response regulator	-5.31134	-3.22418	2x
fig|6666666.228264.peg.1705	Aminomethyltransferase (glycine cleavage system T protein) (EC 2.1.2.10)			-2.03074	-3.21274	2x
fig|6666666.228264.peg.377	Chitin catabolic cascade sensor histidine kinase ChiS	AQU_RS01970	two-component system sensor histidine kinase/response regulator	-10.0534	-3.21257	2x
fig|6666666.228264.peg.4115	FIG00921683: hypothetical protein	AQU_RS20485	type IV pilus assembly TapZ	-3.04229	-3.21164	2x
fig|6666666.228264.peg.196	TldD protein, part of TldE/TldD proteolytic complex	AQU_RS01050	TldD protein	-2.21983	-3.21067	2x
fig|6666666.228264.peg.3817	N-acetylglucosamine regulated methyl-accepting chemotaxis protein	AQU_RS18945	methyl-accepting chemotaxis protein	-2.21908	-3.20703	2x
fig|6666666.228264.peg.3560	Outer membrane protein A precursor	AQU_RS17660	outer membrane protein A	-2.03387	-3.19171	2x
fig|6666666.228264.peg.410	17 kDa surface antigen precursor	AQU_RS02140	hypothetical protein	-6.44298	-3.19072	2x
fig|6666666.228264.peg.1360	extracellular solute-binding protein, family 3	AQU_RS06795	ABC transporter substrate-binding protein	-5.99705	-3.19071	2x
fig|6666666.228264.peg.291	Acetylornithine aminotransferase (EC 2.6.1.11) / N-succinyl-L,L-diaminopimelate aminotransferase (EC 2.6.1.17) / Succinylornithine transaminase (EC 2.6.1.81)	AQU_RS01510	acetylornithine aminotransferase	-3.78471	-3.18513	2x
fig|6666666.228264.peg.1943	Alcohol dehydrogenase (EC 1.1.1.1)	AQU_RS09710	NAD-dependent methanol dehydrogenase	-2.86259	-3.18125	2x
fig|6666666.228264.peg.2340	Methyl-accepting chemotaxis protein	AQU_RS11610	methyl-accepting chemotaxis protein	-2.12178	-3.18006	2x
fig|6666666.228264.peg.849	FIG010427: hypothetical protein	AQU_RS04300	hypothetical protein	-5.29433	-3.17184	2x
fig|6666666.228264.peg.737	hypothetical protein	AQU_RS03760	DNA-binding protein	-3.32006	-3.17041	2x
fig|6666666.228264.peg.3894	Type IV fimbrial assembly protein PilC	AQU_RS19335	type 4 fimbrial assembly protein PilC	-4.6274	-3.16533	2x
fig|6666666.228264.peg.1382	hypothetical protein	AQU_RS06905	hypothetical protein	-2.3744	-3.13998	2x
fig|6666666.228264.peg.1873	Phosphorelay protein luxU	AQU_RS09360	histidine kinase	-3.02715	-3.12534	2x
fig|6666666.228264.peg.1175	Possible hypoxanthine oxidase XdhD (EC 1.-.-.-)	AQU_RS05905	hypoxanthine oxidase	-131.175	-3.11483	2x
fig|6666666.228264.peg.2519	FIG00361586: hypothetical protein	AQU_RS12525	flavin dependent oxidoreductase	-3.63009	-3.09366	2x
fig|6666666.228264.peg.1668	hypothetical protein			-2.26421	-3.09286	2x
fig|6666666.228264.peg.376	(GlcNAc)2 ABC transporter, periplasmic substrate-binding protein	AQU_RS01965	peptide ABC transporter substrate-binding protein	-3.05699	-3.05544	2x
fig|6666666.228264.peg.2770	Type IV fimbrial biogenesis protein PilV	AQU_RS13755	type IV pilin	-3.46234	-3.04549	2x
fig|6666666.228264.peg.1075	Anti anti-sigma regulatory factor SypA; Anti-sigma F factor antagonist (spoIIAA-2); Anti-sigma B factor antagonist RsbV	AQU_RS05395	anti-sigma factor antagonist	-3.70241	-3.04495	2x
fig|6666666.228264.peg.3772	transcriptional regulator, LysR family	AQU_RS18715	transcriptional regulator	-3.98138	-3.03626	2x
fig|6666666.228264.peg.4254	Rhodanese-like domain protein	AQU_RS21230	rhodanese-like domain-containing protein	-5.19777	-3.02748	2x
fig|6666666.228264.peg.1824	enzyme; Degradation of DNA	AQU_RS09110	HNH endonuclease	-2.7373	-3.02145	2x
fig|6666666.228264.peg.757	Type I secretion system, outer membrane component LapE	AQU_RS03865	channel protein TolC	-2.67089	-3.01643	2x
fig|6666666.228264.peg.3027	GCN5-related N-acetyltransferase	AQU_RS14985	acetyltransferase	-3.12744	-3.01062	2x
fig|6666666.228264.peg.1417	Antibiotic biosynthesis monooxygenase	AQU_RS07080	antibiotic biosynthesis monooxygenase	-2.12395	-3.00775	2x
fig|6666666.228264.peg.1155	3-ketoacyl-CoA thiolase (EC 2.3.1.16) @ Acetyl-CoA acetyltransferase (EC 2.3.1.9)	AQU_RS05810	3-ketoacyl-CoA thiolase	-2.76465	-2.99087	2x
fig|6666666.228264.peg.1166	Dihydropyrimidinase (EC 3.5.2.2)	AQU_RS05860	phenylhydantoinase	-32.7244	-2.97846	2x
fig|6666666.228264.peg.2216	Glutamate Aspartate transport system permease protein GltK (TC 3.A.1.3.4)	AQU_RS11035	amino acid ABC transporter permease	-2.27976	-2.95688	2x
fig|6666666.228264.peg.3926	Bacterioferritin-associated ferredoxin	AQU_RS19515	hypothetical protein	-2.44939	-2.95587	2x
fig|6666666.228264.peg.1095	Glycosyltransferase (EC 2.4.1.-) SypI	AQU_RS05495	glycosyl transferase	-3.36331	-2.94702	2x
fig|6666666.228264.peg.16	FIG00361300: hypothetical protein	AQU_RS00115	ABC transporter ATP-binding protein	-4.86181	-2.93803	2x
fig|6666666.228264.peg.4103	acetyltransferase, putative	AQU_RS20420	acetyltransferase	-4.31801	-2.92449	2x
fig|6666666.228264.peg.2525	Predicted arginine uptake transporter	AQU_RS12550	membrane protein	-3.69976	-2.91472	2x
fig|6666666.228264.peg.1598	hypothetical protein	AQU_RS07980	hypothetical protein	-2.34182	-2.90715	2x
fig|6666666.228264.peg.3199	FIG01200260: hypothetical protein	AQU_RS15840	hypothetical protein	-2.05811	-2.89723	2x
fig|6666666.228264.peg.1133	Cell division topological specificity factor MinE	AQU_RS05700	cell division topological specificity factor	-2.21234	-2.8937	2x
fig|6666666.228264.peg.2404	Methyl-accepting chemotaxis protein	AQU_RS11935	hypothetical protein	-3.39481	-2.89301	2x
fig|6666666.228264.peg.37	TPR domain protein, putative component of TonB system	AQU_RS00275	hypothetical protein	-2.52464	-2.88397	2x
fig|6666666.228264.peg.2405	Flagellar motor protein	AQU_RS11940	OmpA/MotB family outer membrane protein	-3.69869	-2.87531	2x
fig|6666666.228264.peg.1235	Glutathione S-transferase (EC 2.5.1.18)	AQU_RS06195	glutathione S-transferase	-4.36247	-2.85443	2x
fig|6666666.228264.peg.1841	Adenosylhomocysteinase (EC 3.3.1.1)	AQU_RS09200	adenosylhomocysteinase	-4.76777	-2.8542	2x
fig|6666666.228264.peg.369	Beta-hexosaminidase (EC 3.2.1.52)	AQU_RS01930	beta-hexosaminidase	-3.40383	-2.83488	2x
fig|6666666.228264.peg.2996	hypothetical protein	AQU_RS14840	hypothetical protein	-2.57797	-2.82993	2x
fig|6666666.228264.peg.1657	NADH-ubiquinone oxidoreductase chain N (EC 1.6.5.3)	AQU_RS08285	NADH:ubiquinone oxidoreductase subunit N	-9.04212	-2.8207	2x
fig|6666666.228264.peg.1486	Acetoacetyl-CoA reductase (EC 1.1.1.36)	AQU_RS07410	beta-ketoacyl-ACP reductase	-4.31857	-2.81908	2x
fig|6666666.228264.peg.2984	Outer membrane receptor proteins, mostly Fe transport	AQU_RS14785	ligand-gated channel protein	-2.66457	-2.80613	2x
fig|6666666.228264.rna.80	Large Subunit Ribosomal RNA; lsuRNA; LSU rRNA			-12.3394	-2.79962	2x
fig|6666666.228264.peg.1042	Enoyl-CoA hydratase (EC 4.2.1.17)	AQU_RS05245	enoyl-CoA hydratase	-4.97766	-2.79245	2x
fig|6666666.228264.peg.2545	Methionine ABC transporter substrate-binding protein			-2.85762	-2.79142	2x
fig|6666666.228264.peg.3653	Galactose/methyl galactoside ABC transport system, ATP-binding protein MglA (EC 3.6.3.17)	AQU_RS18120	galactose/methyl galaxtoside transporter ATP-binding protein	-6.20625	-2.788	2x
fig|6666666.228264.peg.1081	Glycosyltransferase SypQ	AQU_RS05430	glycosyl transferase	-4.5696	-2.78207	2x
fig|6666666.228264.peg.1178	Guanine-hypoxanthine permease	AQU_RS05920	xanthine/uracil permease	-38.2575	-2.77375	2x
fig|6666666.228264.peg.4156	Enoyl-CoA hydratase (EC 4.2.1.17)	AQU_RS20720	enoyl-CoA hydratase	-2.02842	-2.76744	2x
fig|6666666.228264.peg.1384	Rare lipoprotein A precursor	AQU_RS06915	RplA family protein	-2.52046	-2.7505	2x
fig|6666666.228264.peg.2931	hypothetical protein	AQU_RS14545	hypothetical protein	-2.45172	-2.74717	2x
fig|6666666.228264.peg.978	2,3-dihydroxybenzoate-AMP ligase (EC 2.7.7.58) of siderophore biosynthesis			-4.78117	-2.74532	2x
fig|6666666.228264.peg.107	FIG074102: hypothetical protein	AQU_RS00600	general negative regulator of transcription subunit 1	-10.3078	-2.74339	2x
fig|6666666.228264.peg.2868	FIG00361364: hypothetical protein	AQU_RS14225	MgtC/SapB transporter	-2.00227	-2.7405	2x
fig|6666666.228264.rna.123	tRNA-Phe-GAA			-2.30401	-2.73188	2x
fig|6666666.228264.peg.4118	Regulator of sigma D	AQU_RS20500	anti-RNA polymerase sigma 70 factor	-3.07773	-2.72518	2x
fig|6666666.228264.peg.2618	Soluble cytochrome b562	AQU_RS12995	hypothetical protein	-5.01363	-2.72496	2x
fig|6666666.228264.peg.3452	Signal transduction histidine kinase	AQU_RS17105	histidine kinase	-4.12557	-2.72217	2x
fig|6666666.228264.peg.2646	PTS system, N-acetylgalactosamine-specific IIC component	AQU_RS13135	N-acetylgalactosamine permease IIC component 1	-8.36603	-2.71268	2x
fig|6666666.228264.peg.831	Methyl-accepting chemotaxis protein	AQU_RS04215	methyl-accepting chemotaxis protein	-3.48125	-2.69862	2x
fig|6666666.228264.peg.115	Nodulation protein L	AQU_RS00635	nodulation protein L	-5.64296	-2.69783	2x
fig|6666666.228264.peg.465	Probable sensor/response regulator hybrid (EC 2.7.3.-)			-5.45278	-2.68809	2x
fig|6666666.228264.peg.1442	Serine protein kinase (prkA protein), P-loop containing	AQU_RS07195	serine protein kinase PrkA	-5.77062	-2.68455	2x
fig|6666666.228264.peg.775	Methionine ABC transporter substrate-binding protein	AQU_RS03955	hypothetical protein	-2.61171	-2.6829	2x
fig|6666666.228264.peg.677	Outer membrane protein C precursor	AQU_RS03455	porin	-3.56344	-2.67146	2x
fig|6666666.228264.peg.3474	FIG00362267: hypothetical protein			-9.17829	-2.65565	2x
fig|6666666.228264.peg.3022	hypothetical protein			-4.00454	-2.65536	2x
fig|6666666.228264.peg.4113	Phosphoserine phosphatase (EC 3.1.3.3)	AQU_RS20475	phosphoserine phosphatase	-2.7145	-2.65387	2x
fig|6666666.228264.peg.1834	alkyl sulfatase (EC 3.1.6.-)	AQU_RS09160	MBL fold hydrolase	-2.54525	-2.63739	2x
fig|6666666.228264.peg.4179	hypothetical protein			-2.06614	-2.63697	2x
fig|6666666.228264.peg.192	N-glycosyltransferase	AQU_RS01025	glycosyl transferase	-2.0691	-2.63036	2x
fig|6666666.228264.rna.31	tRNA-Cys-GCA			-4.6075	-2.62735	2x
fig|6666666.228264.peg.1444	FIG004684: SpoVR-like protein	AQU_RS07205	SpoVR family protein	-7.18461	-2.62564	2x
fig|6666666.228264.peg.1876	Acyl-CoA dehydrogenase, short-chain specific (EC 1.3.99.2)			-3.32773	-2.61095	2x
fig|6666666.228264.peg.371	Glucosamine-link cellobiase (EC 3.2.1.21)	AQU_RS01940	endoglucanase	-2.92833	-2.61082	2x
fig|6666666.228264.peg.3325	Protein acetyltransferase	AQU_RS16455	acyl-CoA synthetase	-2.14951	-2.61073	2x
fig|6666666.228264.peg.1658	hypothetical protein	AQU_RS08290	hypothetical protein	-4.36886	-2.60702	2x
fig|6666666.228264.peg.3895	Type IV fimbrial assembly, ATPase PilB	AQU_RS19340	type IV-A pilus assembly ATPase PilB	-2.56462	-2.59668	2x
fig|6666666.228264.peg.482	2-keto-3-deoxy-D-arabino-heptulosonate-7-phosphate synthase I alpha (EC 2.5.1.54)			-2.24288	-2.59511	2x
fig|6666666.228264.peg.718	Glucose-1-phosphate adenylyltransferase (EC 2.7.7.27)			-2.35299	-2.59451	2x
fig|6666666.228264.peg.1513	Succinate dehydrogenase iron-sulfur protein (EC 1.3.99.1)			-2.94126	-2.58703	2x
fig|6666666.228264.peg.706	hypothetical protein	AQU_RS03610	diguanylate cyclase	-4.45582	-2.58083	2x
fig|6666666.228264.peg.551	hypothetical protein			-3.28571	-2.57757	2x
fig|6666666.228264.peg.1941	Transcriptional regulator, TetR family	AQU_RS09700	TetR family transcriptional regulator	-2.55198	-2.5668	2x
fig|6666666.228264.peg.678	hypothetical protein	AQU_RS03460	hypothetical protein	-3.51222	-2.56669	2x
fig|6666666.228264.peg.38	Ferric siderophore transport system, periplasmic binding protein TonB	AQU_RS00280	periplasmic protein TonB2	-3.76208	-2.5532	2x
fig|6666666.228264.peg.1216	hypothetical protein			-4.41418	-2.55199	2x
fig|6666666.228264.rna.42	tRNA-Val-GAC			-3.32557	-2.53411	2x
fig|6666666.228264.peg.3922	Chemotaxis protein CheV (EC 2.7.3.-)	AQU_RS19495	chemotaxis protein CheV	-2.18786	-2.52519	2x
fig|6666666.228264.peg.2235	Sigma-54 dependent transcriptional regulator	AQU_RS11125	acetoin catabolism regulatory protein	-2.38634	-2.52331	2x
fig|6666666.228264.peg.1991	Uridine phosphorylase (EC 2.4.2.3)	AQU_RS09930	uridine phosphorylase	-4.67759	-2.5142	2x
fig|6666666.228264.rna.35	tRNA-Asn-GTT			-3.06827	-2.50561	2x
fig|6666666.228264.peg.4039	GGDEF and EAL domain proteins	AQU_RS20075	hypothetical protein	-3.17317	-2.50495	2x
fig|6666666.228264.peg.695	Cytochrome c-type protein NrfB precursor	AQU_RS03565	formate-dependent nitrite reductase	-2.50151	-2.48813	2x
fig|6666666.228264.peg.231	Isochorismatase (EC 3.3.2.1)	AQU_RS01215	isochorismatase	-2.51028	-2.48692	2x
fig|6666666.228264.peg.4000	Gfa-like protein	AQU_RS19885	glutathione-dependent formaldehyde-activating protein	-2.36607	-2.48434	2x
fig|6666666.228264.peg.4153	FIG00362035: hypothetical protein	AQU_RS20705	hypothetical protein	-2.20335	-2.48274	2x
fig|6666666.228264.peg.4196	Isopenicillin N synthase	AQU_RS20935	isopenicillin-N synthase	-4.15302	-2.46834	2x
fig|6666666.228264.peg.2138	FIG00640239: hypothetical protein	AQU_RS10665	transcriptional regulator	-3.07504	-2.46617	2x
fig|6666666.228264.peg.185	Tetrathionate reductase subunit B	AQU_RS00990	tetrathionate reductase subunit B	-2.35721	-2.46378	2x
fig|6666666.228264.peg.1988	Inosine-uridine preferring nucleoside hydrolase (EC 3.2.2.1)	AQU_RS09920	ribonucleoside hydrolase 1	-2.28726	-2.44474	2x
fig|6666666.228264.peg.1022	Fructose-1,6-bisphosphatase, type I (EC 3.1.3.11)	AQU_RS05145	fructose 1%2C6-bisphosphatase	-2.01338	-2.44173	2x
fig|6666666.228264.peg.2774	Type IV fimbrial biogenesis protein FimT	AQU_RS13770	type IV pilin	-2.05009	-2.43918	2x
fig|6666666.228264.peg.191	PvcB protein, related to amino acid oxidizing enzymes	AQU_RS01020	pyoverdine chromophore biosynthetic protein PvcB	-3.27828	-2.43674	2x
fig|6666666.228264.peg.1079	Glycosyltransferase (EC 2.4.1.-) SypH	AQU_RS05420	glycosyl transferase	-4.58686	-2.41113	2x
fig|6666666.228264.rna.102	tRNA-Pro-TGG			-3.48015	-2.39921	2x
fig|6666666.228264.peg.981	2,3-dihydro-2,3-dihydroxybenzoate dehydrogenase (EC 1.3.1.28) of siderophore biosynthesis	AQU_RS04945	2%2C3-dihydro-2%2C3-dihydroxybenzoate dehydrogenase	-5.01067	-2.39654	2x
fig|6666666.228264.peg.694	Cytochrome c4	AQU_RS03560	cytochrome C biogenesis protein CcmH	-2.33381	-2.39166	2x
fig|6666666.228264.peg.1130	hypothetical protein			-2.94071	-2.37316	2x
fig|6666666.228264.peg.2502	Membrane-bound lytic murein transglycosylase D precursor (EC 3.2.1.-)	AQU_RS12440	lytic transglycosylase	-2.14012	-2.37016	2x
fig|6666666.228264.peg.2230	Phosphate regulon sensor protein PhoR (SphS) (EC 2.7.13.3)			-2.77351	-2.36924	2x
fig|6666666.228264.peg.3667	Phosphatidylserine decarboxylase (EC 4.1.1.65)	AQU_RS18190	phosphatidylserine decarboxylase	-2.68553	-2.36487	2x
fig|6666666.228264.rna.39	tRNA-Val-GAC			-3.8112	-2.35835	2x
fig|6666666.228264.peg.2772	hypothetical protein			-2.74489	-2.35251	2x
fig|6666666.228264.peg.1723	Flagellin protein FlaG	AQU_RS08625	flagellin	-2.97257	-2.34632	2x
fig|6666666.228264.peg.1871	FIG00921036: hypothetical protein	AQU_RS09350	hypothetical protein	-2.64537	-2.32777	2x
fig|6666666.228264.peg.1489	2-Oxobutyrate oxidase, putative	AQU_RS07425	2OG-Fe(II) oxygenase	-4.31361	-2.32116	2x
fig|6666666.228264.peg.1084	Polysaccharide biosynthesis chain length regulator SypO	AQU_RS05440	hypothetical protein	-2.72446	-2.3048	2x
fig|6666666.228264.peg.1440	Sodium:dicarboxylate symporter	AQU_RS07185	serine/threonine transporter SstT	-4.75428	-2.30062	2x
fig|6666666.228264.rna.147	tRNA-Lys-TTT			-3.77507	-2.30008	2x
fig|6666666.228264.peg.3340	Isochorismatase (EC 3.3.2.1)	AQU_RS16540	isochorismatase	-2.2146	-2.29452	2x
fig|6666666.228264.peg.591	Succinylglutamate desuccinylase (EC 3.5.1.96)	AQU_RS03030	succinylglutamate desuccinylase	-3.77692	-2.29187	2x
fig|6666666.228264.peg.2571	Acetolactate synthase small subunit (EC 2.2.1.6)			-2.1326	-2.28984	2x
fig|6666666.228264.peg.2415	Permease of the drug/metabolite transporter (DMT) superfamily	AQU_RS12000	hypothetical protein	-4.76089	-2.28397	2x
fig|6666666.228264.rna.30	tRNA-Gly-GCC			-5.41221	-2.25681	2x
fig|6666666.228264.rna.8	tRNA-Gly-GCC			-5.47407	-2.24121	2x
fig|6666666.228264.peg.373	(GlcNAc)2 ABC transporter, ATP-binding component 1	AQU_RS01950	peptide ABC transporter ATP-binding protein	-3.81245	-2.23912	2x
fig|6666666.228264.peg.1177	Guanine deaminase (EC 3.5.4.3)	AQU_RS05915	guanine deaminase	-38.6987	-2.23853	2x
fig|6666666.228264.peg.434	Cysteine synthase (EC 2.5.1.47)	AQU_RS02260	cysteine synthase A	-3.08469	-2.2187	2x
fig|6666666.228264.peg.1117	FIG00362276: hypothetical protein	AQU_RS05625	hypothetical protein	-4.0988	-2.19031	2x
fig|6666666.228264.rna.86	Large Subunit Ribosomal RNA; lsuRNA; LSU rRNA			-12.4949	-2.18807	2x
fig|6666666.228264.peg.2215	ABC-type polar amino acid transport system, ATPase component	AQU_RS11030	ABC transporter	-2.48655	-2.18774	2x
fig|6666666.228264.rna.25	tRNA-Gly-GCC			-5.07628	-2.18264	2x
fig|6666666.228264.peg.2736	hypothetical protein	AQU_RS13585	hypothetical protein	-2.43451	-2.17163	2x
fig|6666666.228264.peg.92	FIG001826: putative inner membrane protein	AQU_RS00530	hypothetical protein	-2.3926	-2.17141	2x
fig|6666666.228264.peg.4232	hypothetical protein			-2.24572	-2.17097	2x
fig|6666666.228264.rna.84	tRNA-Thr-GGT			-3.74541	-2.15937	2x
fig|6666666.228264.peg.3944	4-aminobutyraldehyde dehydrogenase (EC 1.2.1.19)	AQU_RS19600	gamma-aminobutyraldehyde dehydrogenase	-3.44803	-2.15871	2x
fig|6666666.228264.peg.1764	MltA-interacting protein MipA	AQU_RS08825	MltA-interacting MipA family protein	-2.35306	-2.15742	2x
fig|6666666.228264.peg.1093	Oligosaccharide translocase SypK	AQU_RS05485	sugar translocase	-2.1031	-2.15736	2x
fig|6666666.228264.peg.3654	Galactose/methyl galactoside ABC transport system, permease protein MglC (TC 3.A.1.2.3)			-6.89138	-2.13215	2x
fig|6666666.228264.rna.7	tRNA-Gly-GCC			-5.00376	-2.1295	2x
fig|6666666.228264.peg.830	Permease of the drug/metabolite transporter (DMT) superfamily	AQU_RS04210	membrane protein	-3.13258	-2.12672	2x
fig|6666666.228264.peg.3791	hypothetical protein			-4.05908	-2.12578	2x
fig|6666666.228264.peg.3842	Ribosome hibernation protein YhbH	AQU_RS19075	ribosome hibernation promoting factor HPF	-2.82904	-2.12343	2x
fig|6666666.228264.peg.880	hypothetical protein			-2.5755	-2.12315	2x
fig|6666666.228264.rna.4	tRNA-Gly-GCC			-4.72693	-2.11548	2x
fig|6666666.228264.peg.804	FIG00361201: hypothetical protein	AQU_RS04095	transcriptional regulator	-2.13416	-2.11027	2x
fig|6666666.228264.peg.1889	Soluble lytic murein transglycosylase precursor (EC 3.2.1.-)	AQU_RS09440	murein transglycosylase	-2.11357	-2.10564	2x
fig|6666666.228264.peg.2004	Transcriptional regulator, XRE family	AQU_RS10005	transcriptional regulator	-2.00248	-2.10484	2x
fig|6666666.228264.peg.374	(GlcNAc)2 ABC transporter, permease component 2	AQU_RS01955	peptide ABC transporter permease	-3.19077	-2.10358	2x
fig|6666666.228264.peg.814	FIG00361393: hypothetical protein	AQU_RS04135	hypothetical protein	-3.79155	-2.08985	2x
fig|6666666.228264.rna.94	tRNA-Thr-GGT			-3.86709	-2.08801	2x
fig|6666666.228264.rna.5	tRNA-Gly-GCC			-5.12244	-2.08321	2x
fig|6666666.228264.rna.3	tRNA-Gly-GCC			-5.5138	-2.07712	2x
fig|6666666.228264.peg.3605	Glutamate synthase [NADPH] large chain (EC 1.4.1.13)	AQU_RS17875	hypothetical protein	-2.07576	-2.07586	2x
fig|6666666.228264.peg.1766	FIG01199622: hypothetical protein	AQU_RS08835	polyphosphate kinase	-3.68719	-2.07414	2x
fig|6666666.228264.peg.2686	Glutamate-ammonia-ligase adenylyltransferase (EC 2.7.7.42)	AQU_RS13330	bifunctional glutamine-synthetase adenylyltransferase/deadenyltransferase	-3.00507	-2.07197	2x
fig|6666666.228264.peg.736	Deoxycytidylate deaminase			-3.55045	-2.06078	2x
fig|6666666.228264.peg.1094	Membrane protein SypL involved in exopolysaccharide production	AQU_RS05490	lipid A core-O-antigen ligase	-2.05565	-2.047	2x
fig|6666666.228264.rna.53	tRNA-Pro-TGG			-2.15437	-2.03858	2x
fig|6666666.228264.rna.36	tRNA-Asn-GTT			-3.68441	-2.03406	2x
fig|6666666.228264.peg.3615	Putrescine ABC transporter putrescine-binding protein PotF (TC 3.A.1.11.2)	AQU_RS17925	putrescine/spermidine ABC transporter substrate-binding protein	-3.0598	-2.03211	2x
fig|6666666.228264.rna.41	tRNA-Val-GAC			-3.47195	-2.02988	2x
